# Supplementary material for: Liver fibrosis in biliary atresia: identification of the key gene EDIL3 via integrated bioinformatics
Source: Front Med (Lausanne). 2026 Jan 21;12:1726141. doi: 10.3389/fmed.2025.1726141 (PMC12868289; doi:10.3389/fmed.2025.1726141)
Supplement: Supplementary file 1 [file Table_1.xlsx]

## Sheet: 附表1
Geneid	GeneName	logCPM	logFC	PValue	FDR
ENSG00000168386	FILIP1L	6.83593	2.25216	8.67258e-11	7.47684e-07
ENSG00000112414	ADGRG6	5.88661	2.27712	2.41888e-10	1.0842e-06
ENSG00000156802	ATAD2	6.87901	2.03012	4.799e-10	1.46942e-06
ENSG00000129680	MAP7D3	6.8475	1.97493	6.20314e-10	1.46942e-06
ENSG00000040275	SPDL1	7.20986	1.87311	6.85322e-10	1.46942e-06
ENSG00000012048	BRCA1	6.26802	1.86052	8.64403e-10	1.46942e-06
ENSG00000189057	FAM111B	5.44774	1.8588	1.05853e-09	1.46942e-06
ENSG00000153993	SEMA3D	3.5273	2.41893	1.11751e-09	1.46942e-06
ENSG00000106772	PRUNE2	5.79334	2.19632	1.16137e-09	1.46942e-06
ENSG00000112972	HMGCS1	5.54343	1.89777	1.18135e-09	1.46942e-06
ENSG00000112851	ERBIN	8.39492	1.80147	1.32893e-09	1.46942e-06
ENSG00000152818	UTRN	7.13015	1.8012	1.40473e-09	1.46942e-06
ENSG00000133706	LARS1	6.82848	1.70678	1.58116e-09	1.46942e-06
ENSG00000206192	ANKRD20A9P	3.73604	2.39601	1.63915e-09	1.46942e-06
ENSG00000172466	ZNF24	5.38817	1.84402	1.72149e-09	1.46974e-06
ENSG00000197822	OCLN	4.44143	2.03608	2.1552e-09	1.60074e-06
ENSG00000187210	GCNT1	4.79351	1.85662	2.18886e-09	1.60074e-06
ENSG00000242265	PEG10	6.25177	2.1393	2.3742e-09	1.60074e-06
ENSG00000138180	CEP55	7.45169	1.66588	2.43285e-09	1.60074e-06
ENSG00000120137	PANK3	5.43917	1.76502	2.49227e-09	1.60074e-06
ENSG00000136628	EPRS1	6.58126	1.78939	2.49991e-09	1.60074e-06
ENSG00000206560	ANKRD28	5.67002	1.81519	2.86865e-09	1.71051e-06
ENSG00000138650	PCDH10	6.8342	1.83326	3.4574e-09	1.91935e-06
ENSG00000066933	MYO9A	5.25086	1.96986	3.63819e-09	1.91935e-06
ENSG00000141219	MTNAP1	5.19317	1.70239	3.63979e-09	1.91935e-06
ENSG00000111581	NUP107	5.85676	1.69615	3.81506e-09	1.95429e-06
ENSG00000172766	NAA16	4.80972	1.8261	4.02415e-09	1.97672e-06
ENSG00000237639	ENSG00000237639	2.32412	3.03222	4.33114e-09	2.02238e-06
ENSG00000295710	ENSG00000295710	3.47415	2.3892	4.39918e-09	2.02238e-06
ENSG00000197603	CPLANE1	5.78658	1.76363	4.77381e-09	2.05782e-06
ENSG00000250241	PCDH10-DT	6.21358	1.82693	4.93525e-09	2.05782e-06
ENSG00000072415	PALS1	6.48953	1.64151	5.09325e-09	2.05782e-06
ENSG00000299721	ENSG00000299721	2.48342	2.96156	5.12069e-09	2.05782e-06
ENSG00000135241	PNPLA8	4.3097	1.83893	5.45597e-09	2.05782e-06
ENSG00000187079	TEAD1	4.86131	1.68881	5.68469e-09	2.05782e-06
ENSG00000134440	NARS1	7.92411	1.51321	5.73275e-09	2.05782e-06
ENSG00000136492	BRIP1	4.10978	1.92729	5.78113e-09	2.05782e-06
ENSG00000131747	TOP2A	9.73595	2.03595	5.91959e-09	2.05782e-06
ENSG00000120688	WBP4	7.03483	1.56744	6.23602e-09	2.05782e-06
ENSG00000145012	LPP	4.65411	1.72838	6.28648e-09	2.05782e-06
ENSG00000169129	AFAP1L2	4.08628	2.25968	6.44008e-09	2.05782e-06
ENSG00000011426	ANLN	9.06744	1.52171	6.49772e-09	2.05782e-06
ENSG00000113643	RARS1	6.15283	1.58479	6.66689e-09	2.05782e-06
ENSG00000114857	NKTR	6.89029	1.98819	7.00708e-09	2.05782e-06
ENSG00000151012	SLC7A11	4.27027	1.88757	7.07605e-09	2.05782e-06
ENSG00000275740	ENSG00000275740	6.52954	1.5442	7.07835e-09	2.05782e-06
ENSG00000234545	FAM133B	6.40738	1.57737	7.13545e-09	2.05782e-06
ENSG00000155313	USP25	5.27944	1.56382	7.14937e-09	2.05782e-06
ENSG00000073712	FERMT2	6.17858	1.60484	7.30852e-09	2.05782e-06
ENSG00000166351	POTED	2.70102	3.91145	7.34508e-09	2.05782e-06
ENSG00000096401	CDC5L	7.18458	1.65282	7.34566e-09	2.05782e-06
ENSG00000069329	VPS35	7.00728	1.52693	7.56886e-09	2.08773e-06
ENSG00000144895	EIF2A	4.66734	1.68222	7.92915e-09	2.13572e-06
ENSG00000091009	RBM27	6.64663	1.53992	8.49222e-09	2.13572e-06
ENSG00000102893	PHKB	5.19031	1.53377	8.63142e-09	2.13572e-06
ENSG00000137804	NUSAP1	7.93194	1.53036	8.64558e-09	2.13572e-06
ENSG00000144824	PHLDB2	5.9883	1.55242	8.65328e-09	2.13572e-06
ENSG00000285920	ENSG00000285920	7.97902	1.51067	8.87237e-09	2.13572e-06
ENSG00000080824	HSP90AA1	11.3605	1.577	8.91476e-09	2.13572e-06
ENSG00000248810	LINC02432	4.72601	1.73981	8.92138e-09	2.13572e-06
ENSG00000173145	NOC3L	5.54558	1.49847	9.04622e-09	2.13572e-06
ENSG00000184445	KNTC1	3.95449	2.07936	9.2148e-09	2.13572e-06
ENSG00000126787	DLGAP5	7.11399	1.72835	9.25811e-09	2.13572e-06
ENSG00000001631	KRIT1	4.34448	1.91833	9.29145e-09	2.13572e-06
ENSG00000100941	PNN	9.03728	1.53655	9.52164e-09	2.14031e-06
ENSG00000174780	SRP72	7.35254	1.42513	9.85499e-09	2.14031e-06
ENSG00000170456	DENND5B	4.87979	1.77985	9.95555e-09	2.14031e-06
ENSG00000197299	BLM	3.99722	1.8296	1.04054e-08	2.14031e-06
ENSG00000140525	FANCI	6.53968	1.55363	1.0432e-08	2.14031e-06
ENSG00000137812	KNL1	6.15776	1.70954	1.04527e-08	2.14031e-06
ENSG00000205302	SNX2	6.22479	1.51335	1.05012e-08	2.14031e-06
ENSG00000148634	HERC4	5.76459	1.7488	1.09341e-08	2.14031e-06
ENSG00000068784	SRBD1	4.68387	1.64405	1.10542e-08	2.14031e-06
ENSG00000006576	PHTF2	4.68427	1.60346	1.10574e-08	2.14031e-06
ENSG00000176208	ATAD5	4.91748	1.66484	1.10584e-08	2.14031e-06
ENSG00000077380	DYNC1I2	7.68333	1.40009	1.11196e-08	2.14031e-06
ENSG00000100629	CEP128	5.22818	1.50426	1.12469e-08	2.14031e-06
ENSG00000116191	RALGPS2	4.39412	1.64238	1.12572e-08	2.14031e-06
ENSG00000151849	CENPJ	6.337	1.83948	1.13014e-08	2.14031e-06
ENSG00000185697	MYBL1	6.47139	1.46804	1.14875e-08	2.14031e-06
ENSG00000087053	MTMR2	4.82716	1.51557	1.17499e-08	2.14031e-06
ENSG00000009954	BAZ1B	9.2611	1.43543	1.1929e-08	2.14031e-06
ENSG00000169554	ZEB2	6.48287	1.56974	1.20271e-08	2.14031e-06
ENSG00000124207	CSE1L	6.89072	1.77533	1.20973e-08	2.14031e-06
ENSG00000100852	ARHGAP5	4.59399	1.6581	1.22056e-08	2.14031e-06
ENSG00000137760	ALKBH8	4.27013	1.66004	1.2395e-08	2.14031e-06
ENSG00000294329	ENSG00000294329	1.22315	5.49892	1.24826e-08	2.14031e-06
ENSG00000164292	RHOBTB3	7.19551	1.42149	1.26853e-08	2.14031e-06
ENSG00000151461	UPF2	6.3128	1.74975	1.27139e-08	2.14031e-06
ENSG00000056097	ZFR	8.32727	1.4165	1.3077e-08	2.1709e-06
ENSG00000111142	METAP2	8.1044	1.49337	1.32691e-08	2.17773e-06
ENSG00000021776	AQR	5.86917	1.50786	1.36483e-08	2.17773e-06
ENSG00000051825	MPHOSPH9	4.40585	1.79148	1.36682e-08	2.17773e-06
ENSG00000231056	LINC02522	3.72329	1.79012	1.37148e-08	2.17773e-06
ENSG00000130779	CLIP1	7.74935	1.49261	1.37254e-08	2.17773e-06
ENSG00000279800	BCLAF1P2	3.73907	1.9064	1.42048e-08	2.2103e-06
ENSG00000078674	PCM1	7.19891	1.83307	1.42802e-08	2.2103e-06
ENSG00000024048	UBR2	5.20113	1.6763	1.43006e-08	2.2103e-06
ENSG00000064313	TAF2	5.59453	1.52126	1.46476e-08	2.23076e-06
ENSG00000092853	CLSPN	8.09807	1.36177	1.4713e-08	2.23076e-06
ENSG00000113407	TARS1	8.68379	1.38892	1.48062e-08	2.23076e-06
ENSG00000168685	IL7R	8.29037	1.40145	1.51347e-08	2.25313e-06
ENSG00000116489	CAPZA1	6.25342	1.457	1.52506e-08	2.25313e-06
ENSG00000132300	PTCD3	5.51251	1.42375	1.53317e-08	2.25313e-06
ENSG00000119314	PTBP3	4.28548	1.89918	1.56136e-08	2.2738e-06
ENSG00000114416	FXR1	7.02811	1.60191	1.5726e-08	2.2738e-06
ENSG00000152601	MBNL1	5.20038	1.52572	1.59762e-08	2.2834e-06
ENSG00000122870	BICC1	1.5961	4.20191	1.62879e-08	2.2834e-06
ENSG00000110888	CAPRIN2	5.77681	1.50852	1.63512e-08	2.2834e-06
ENSG00000114331	ACAP2	4.49722	1.68271	1.65408e-08	2.2834e-06
ENSG00000132953	XPO4	4.51121	1.62324	1.66689e-08	2.2834e-06
ENSG00000158987	RAPGEF6	4.46734	1.86475	1.66839e-08	2.2834e-06
ENSG00000080839	RBL1	5.36849	1.61801	1.71484e-08	2.32021e-06
ENSG00000092201	SUPT16H	9.54917	1.40213	1.73812e-08	2.32021e-06
ENSG00000170759	KIF5B	8.7228	1.49921	1.74705e-08	2.32021e-06
ENSG00000215301	DDX3X	7.89095	1.50141	1.80101e-08	2.36635e-06
ENSG00000127980	PEX1	4.10667	1.69618	1.81818e-08	2.36635e-06
ENSG00000198947	DMD	3.34487	2.45397	1.83524e-08	2.36635e-06
ENSG00000115993	TRAK2	6.6578	1.40582	1.83906e-08	2.36635e-06
ENSG00000034677	RNF19A	4.24089	1.59324	1.84779e-08	2.36635e-06
ENSG00000196914	ARHGEF12	7.64692	1.42429	1.86168e-08	2.36691e-06
ENSG00000163714	U2SURP	6.77639	1.61597	1.89501e-08	2.36691e-06
ENSG00000100784	RPS6KA5	4.57072	1.83485	1.9054e-08	2.36691e-06
ENSG00000136937	NCBP1	5.30846	1.43387	1.90703e-08	2.36691e-06
ENSG00000285953	ENSG00000285953	4.10682	1.8904	1.91736e-08	2.36691e-06
ENSG00000108055	SMC3	8.16131	1.84845	1.92743e-08	2.36691e-06
ENSG00000100697	DICER1	5.34742	1.59681	1.98652e-08	2.40552e-06
ENSG00000146414	SHPRH	3.8341	2.04739	2.01138e-08	2.40552e-06
ENSG00000198087	CD2AP	5.47897	1.49858	2.02751e-08	2.40552e-06
ENSG00000224411	HSP90AA2P	3.62159	1.85747	2.0405e-08	2.40552e-06
ENSG00000056586	RC3H2	4.63772	1.56106	2.05073e-08	2.40552e-06
ENSG00000198042	MAK16	5.82267	1.41984	2.05642e-08	2.40552e-06
ENSG00000114346	ECT2	5.80704	1.74229	2.12412e-08	2.45571e-06
ENSG00000203668	CHML	3.42716	1.90309	2.1497e-08	2.45571e-06
ENSG00000138758	SEPTIN11	7.85815	1.3943	2.15041e-08	2.45571e-06
ENSG00000049246	PER3	4.36923	1.51761	2.25615e-08	2.46725e-06
ENSG00000001629	ANKIB1	5.65383	1.65537	2.26308e-08	2.46725e-06
ENSG00000142731	PLK4	5.30302	1.60331	2.26465e-08	2.46725e-06
ENSG00000165392	WRN	5.16934	1.63889	2.28204e-08	2.46725e-06
ENSG00000198677	SKIC3	6.01796	1.70286	2.28273e-08	2.46725e-06
ENSG00000067248	DHX29	5.7511	1.40335	2.29123e-08	2.46725e-06
ENSG00000255330	ENSG00000255330	5.12374	1.49286	2.30697e-08	2.46725e-06
ENSG00000102384	CENPI	4.99325	1.45082	2.31628e-08	2.46725e-06
ENSG00000125885	MCM8	6.12927	1.49413	2.32076e-08	2.46725e-06
ENSG00000134318	ROCK2	6.37771	1.49302	2.35612e-08	2.47107e-06
ENSG00000198718	TOGARAM1	3.644	1.85092	2.37252e-08	2.47107e-06
ENSG00000145868	FBXO38	4.69336	1.51419	2.38062e-08	2.47107e-06
ENSG00000144224	UBXN4	6.99523	1.52062	2.38438e-08	2.47107e-06
ENSG00000012983	MAP4K5	5.6373	1.38899	2.40344e-08	2.47651e-06
ENSG00000101868	POLA1	6.66016	1.34515	2.48993e-08	2.51662e-06
ENSG00000066427	ATXN3	4.65538	1.7113	2.53517e-08	2.51662e-06
ENSG00000151414	NEK7	4.93112	1.65542	2.53524e-08	2.51662e-06
ENSG00000175302	ANKRD30BP1	2.65449	2.27311	2.54442e-08	2.51662e-06
ENSG00000036549	ZZZ3	4.90524	1.55725	2.55904e-08	2.51662e-06
ENSG00000079785	DDX1	6.50166	1.35714	2.56863e-08	2.51662e-06
ENSG00000166037	CEP57	5.64526	1.56123	2.5907e-08	2.51662e-06
ENSG00000160551	TAOK1	7.16643	1.73179	2.59098e-08	2.51662e-06
ENSG00000249572	TARS1-DT	7.53548	1.40503	2.61765e-08	2.51662e-06
ENSG00000197969	VPS13A	5.39369	1.93602	2.62767e-08	2.51662e-06
ENSG00000133812	SBF2	4.81696	1.73018	2.63957e-08	2.51662e-06
ENSG00000164332	UBLCP1	4.36804	1.73294	2.6407e-08	2.51662e-06
ENSG00000225830	ERCC6	5.48813	1.39887	2.65151e-08	2.51662e-06
ENSG00000170871	KIAA0232	4.73196	1.47608	2.65654e-08	2.51662e-06
ENSG00000137040	RANBP6	4.18531	1.80965	2.67638e-08	2.51662e-06
ENSG00000141367	CLTC	7.67671	1.52676	2.71226e-08	2.51662e-06
ENSG00000070950	RAD18	4.8281	1.42729	2.72078e-08	2.51662e-06
ENSG00000152942	RAD17	5.56079	1.43136	2.72138e-08	2.51662e-06
ENSG00000031003	FAM13B	5.82692	1.43376	2.74199e-08	2.51662e-06
ENSG00000164151	ICE1	6.92312	1.5873	2.74315e-08	2.51662e-06
ENSG00000069956	MAPK6	5.89053	1.56415	2.75117e-08	2.51662e-06
ENSG00000168438	CDC40	5.37655	1.37246	2.76919e-08	2.51905e-06
ENSG00000104177	MYEF2	6.66366	1.31365	2.78193e-08	2.51905e-06
ENSG00000256238	SUPT16HP1	3.24361	1.92236	2.90573e-08	2.58392e-06
ENSG00000156011	PSD3	4.49812	2.08489	2.90881e-08	2.58392e-06
ENSG00000139697	SBNO1	6.12907	1.47545	2.91121e-08	2.58392e-06
ENSG00000126653	NSRP1	7.73822	1.50347	2.948e-08	2.58891e-06
ENSG00000113594	LIFR	4.11835	1.81599	2.99021e-08	2.58891e-06
ENSG00000137177	KIF13A	6.32846	1.31897	3.01462e-08	2.58891e-06
ENSG00000186871	ERCC6L	5.09491	1.5006	3.01575e-08	2.58891e-06
ENSG00000121892	PDS5A	6.43715	1.73577	3.01791e-08	2.58891e-06
ENSG00000146085	MMUT	4.87594	1.55303	3.05633e-08	2.60937e-06
ENSG00000145241	CENPC	4.34447	1.83979	3.08315e-08	2.61212e-06
ENSG00000291080	ZNF252P	3.62975	1.81847	3.10325e-08	2.61212e-06
ENSG00000108506	INTS2	4.12132	1.72722	3.15457e-08	2.63062e-06
ENSG00000107562	CXCL12	1.15873	4.63557	3.19828e-08	2.63308e-06
ENSG00000053254	FOXN3	5.76554	1.39154	3.20158e-08	2.63308e-06
ENSG00000120699	EXOSC8	4.80994	1.40855	3.28466e-08	2.67578e-06
ENSG00000119707	RBM25	8.97439	1.42627	3.29737e-08	2.67578e-06
ENSG00000146463	ZMYM4	5.26024	1.38062	3.29827e-08	2.67578e-06
ENSG00000247363	NUP107-DT	2.8039	2.01611	3.32079e-08	2.68191e-06
ENSG00000127955	GNAI1	4.80905	1.44554	3.36589e-08	2.68737e-06
ENSG00000198408	OGA	7.13986	1.48184	3.37349e-08	2.68737e-06
ENSG00000035928	RFC1	7.27142	1.54328	3.37902e-08	2.68737e-06
ENSG00000273217	ENSG00000273217	4.37245	1.8238	3.39792e-08	2.68737e-06
ENSG00000109805	NCAPG	5.59098	1.46448	3.41748e-08	2.68737e-06
ENSG00000184575	XPOT	6.85989	1.41191	3.44279e-08	2.69545e-06
ENSG00000133119	RFC3	4.48383	1.43838	3.46188e-08	2.69861e-06
ENSG00000165732	DDX21	7.59965	1.35464	3.5308e-08	2.72273e-06
ENSG00000165156	ZHX1	4.90997	1.40778	3.5496e-08	2.72273e-06
ENSG00000029363	BCLAF1	7.66069	1.64144	3.5571e-08	2.72273e-06
ENSG00000055208	TAB2	5.76232	1.40166	3.5619e-08	2.72273e-06
ENSG00000100722	ZC3H14	6.3463	1.3263	3.59847e-08	2.72273e-06
ENSG00000066739	ATG2B	4.34277	1.68224	3.62092e-08	2.72273e-06
ENSG00000119906	SLF2	6.03193	1.51883	3.62152e-08	2.72273e-06
ENSG00000119471	HSDL2	4.94312	1.49428	3.62592e-08	2.72273e-06
ENSG00000184939	ZFP90	3.96908	1.57069	3.64707e-08	2.72451e-06
ENSG00000107625	DDX50	5.49714	1.31153	3.69275e-08	2.7437e-06
ENSG00000104067	TJP1	7.57333	1.25852	3.73624e-08	2.7437e-06
ENSG00000076053	RBM7	5.04231	1.38481	3.73817e-08	2.7437e-06
ENSG00000181555	SETD2	6.78849	1.34442	3.74927e-08	2.7437e-06
ENSG00000169826	CSGALNACT2	5.50086	1.34964	3.78798e-08	2.74609e-06
ENSG00000140575	IQGAP1	8.81229	1.39209	3.79374e-08	2.74609e-06
ENSG00000092148	HECTD1	6.93902	1.37472	3.79848e-08	2.74609e-06
ENSG00000171566	PLRG1	5.44713	1.32543	3.82302e-08	2.74732e-06
ENSG00000086200	IPO11	4.77852	1.50063	3.83084e-08	2.74732e-06
ENSG00000137710	RDX	7.82197	1.24153	3.87092e-08	2.75079e-06
ENSG00000134852	CLOCK	5.04339	1.45219	3.87213e-08	2.75079e-06
ENSG00000198836	OPA1	5.31203	1.57468	3.8817e-08	2.75079e-06
ENSG00000009413	REV3L	4.58406	1.82773	3.92591e-08	2.77117e-06
ENSG00000198730	CTR9	6.58814	1.44685	4.02548e-08	2.81922e-06
ENSG00000156970	BUB1B	7.46857	1.26176	4.06706e-08	2.81922e-06
ENSG00000180008	SOCS4	5.36964	1.45572	4.06818e-08	2.81922e-06
ENSG00000155324	GRAMD2B	4.34675	1.47078	4.07261e-08	2.81922e-06
ENSG00000213707	HMGB1P10	6.17896	1.30219	4.15253e-08	2.86349e-06
ENSG00000146247	PHIP	5.92919	1.66416	4.17914e-08	2.86712e-06
ENSG00000165244	ZNF367	5.18056	1.31146	4.22901e-08	2.86712e-06
ENSG00000132952	USPL1	2.93685	2.05748	4.24378e-08	2.86712e-06
ENSG00000162402	USP24	6.06708	1.37111	4.26282e-08	2.86712e-06
ENSG00000051341	POLQ	4.18363	1.62151	4.27892e-08	2.86712e-06
ENSG00000299773	ENSG00000299773	6.21827	1.30284	4.28039e-08	2.86712e-06
ENSG00000075336	TIMM21	4.89347	1.42395	4.28572e-08	2.86712e-06
ENSG00000055044	NOP58	7.1152	1.25805	4.36101e-08	2.90664e-06
ENSG00000278311	GGNBP2	6.95034	1.26962	4.45793e-08	2.91106e-06
ENSG00000140262	TCF12	4.96075	1.57621	4.46769e-08	2.91106e-06
ENSG00000095015	MAP3K1	3.85728	1.5554	4.47243e-08	2.91106e-06
ENSG00000258890	CEP95	5.22224	1.65689	4.48204e-08	2.91106e-06
ENSG00000214338	MTCL3	4.66105	1.43655	4.48966e-08	2.91106e-06
ENSG00000168769	TET2	3.54467	1.95085	4.49754e-08	2.91106e-06
ENSG00000111300	NAA25	4.29461	1.51846	4.55799e-08	2.92474e-06
ENSG00000105974	CAV1	6.81298	1.26603	4.58101e-08	2.92474e-06
ENSG00000152193	OBI1	4.5721	1.54357	4.58708e-08	2.92474e-06
ENSG00000145675	PIK3R1	5.03463	1.5003	4.64711e-08	2.92474e-06
ENSG00000156976	EIF4A2	7.37269	1.24981	4.65455e-08	2.92474e-06
ENSG00000158639	PAGE5	0.736926	4.65855	4.67218e-08	2.92474e-06
ENSG00000062194	GPBP1	5.65565	1.50824	4.675e-08	2.92474e-06
ENSG00000179195	ZNF664	6.70936	1.35348	4.7133e-08	2.92474e-06
ENSG00000146038	DCDC2	3.3239	1.9964	4.75817e-08	2.92474e-06
ENSG00000120063	GNA13	4.13166	1.67836	4.76858e-08	2.92474e-06
ENSG00000115808	STRN	5.49649	1.44709	4.7934e-08	2.92474e-06
ENSG00000171320	ESCO2	4.43065	1.44961	4.79791e-08	2.92474e-06
ENSG00000103540	CCP110	4.97646	1.38088	4.82836e-08	2.92474e-06
ENSG00000137962	ARHGAP29	7.08438	1.32857	4.8306e-08	2.92474e-06
ENSG00000118193	KIF14	4.9567	1.46425	4.84702e-08	2.92474e-06
ENSG00000198604	BAZ1A	6.98721	1.34942	4.85075e-08	2.92474e-06
ENSG00000152404	CWF19L2	5.24114	1.56652	4.85213e-08	2.92474e-06
ENSG00000101972	STAG2	5.84035	1.80455	4.92683e-08	2.95122e-06
ENSG00000113658	SMAD5	4.79438	1.41656	4.94915e-08	2.95122e-06
ENSG00000135913	USP37	3.82488	1.68593	4.95464e-08	2.95122e-06
ENSG00000115839	RAB3GAP1	6.24661	1.2749	5.01944e-08	2.9673e-06
ENSG00000286362	ENSG00000286362	4.31079	1.49775	5.03058e-08	2.9673e-06
ENSG00000075711	DLG1	6.90991	1.32259	5.03129e-08	2.9673e-06
ENSG00000198000	NOL8	6.46725	1.59549	5.13506e-08	3.01857e-06
ENSG00000177189	RPS6KA3	5.80269	1.32999	5.33361e-08	3.10475e-06
ENSG00000154646	TMPRSS15	2.01454	2.74282	5.36502e-08	3.10745e-06
ENSG00000253352	TUG1	5.01762	1.70488	5.39043e-08	3.10745e-06
ENSG00000008294	SPAG9	8.33458	1.38432	5.42088e-08	3.10745e-06
ENSG00000125977	EIF2S2	8.87815	1.26177	5.46399e-08	3.10745e-06
ENSG00000196584	XRCC2	4.69807	1.33231	5.47653e-08	3.10745e-06
ENSG00000136108	CKAP2	6.91628	1.38499	5.48422e-08	3.10745e-06
ENSG00000129315	CCNT1	4.97275	1.34126	5.48648e-08	3.10745e-06
ENSG00000225937	PCA3	3.2523	2.14718	5.49203e-08	3.10745e-06
ENSG00000083312	TNPO1	6.5542	1.35222	5.52868e-08	3.10745e-06
ENSG00000291175	ENSG00000291175	5.60107	1.42068	5.5367e-08	3.10745e-06
ENSG00000163848	ZNF148	4.53282	1.51196	5.54623e-08	3.10745e-06
ENSG00000289027	ENSG00000289027	5.75988	1.36198	5.57651e-08	3.11468e-06
ENSG00000072571	HMMR	7.34609	1.32248	5.6069e-08	3.12193e-06
ENSG00000118007	STAG1	5.21155	1.38808	5.69974e-08	3.15403e-06
ENSG00000165671	NSD1	6.45023	1.23006	5.79842e-08	3.18006e-06
ENSG00000174442	ZWILCH	5.33012	1.4502	5.80505e-08	3.18006e-06
ENSG00000170677	SOCS6	4.60221	1.35378	5.81772e-08	3.18006e-06
ENSG00000163781	TOPBP1	5.24016	1.92275	5.87143e-08	3.18418e-06
ENSG00000069869	NEDD4	5.39167	1.3976	5.87854e-08	3.18418e-06
ENSG00000124831	LRRFIP1	8.61979	1.30323	5.95345e-08	3.19979e-06
ENSG00000127870	RNF6	6.19497	1.41706	5.95428e-08	3.19979e-06
ENSG00000165512	ZNF22	4.27638	1.46384	5.96663e-08	3.19979e-06
ENSG00000113161	HMGCR	5.36246	1.27853	5.97874e-08	3.19979e-06
ENSG00000111554	MDM1	4.30558	1.51899	6.02729e-08	3.20732e-06
ENSG00000113810	SMC4	8.46412	1.28089	6.0286e-08	3.20732e-06
ENSG00000058272	PPP1R12A	7.74078	1.27554	6.13543e-08	3.24324e-06
ENSG00000247556	OIP5-AS1	4.92689	1.33418	6.15038e-08	3.24324e-06
ENSG00000141424	SLC39A6	6.40113	1.32957	6.21276e-08	3.26653e-06
ENSG00000165733	BMS1	8.50856	1.26352	6.28598e-08	3.27675e-06
ENSG00000147419	CCDC25	7.04844	1.2336	6.31625e-08	3.27885e-06
ENSG00000144395	CCDC150	3.53049	1.88122	6.33468e-08	3.27885e-06
ENSG00000168944	CEP120	4.8441	1.44018	6.34597e-08	3.27885e-06
ENSG00000166004	CEP295	4.79162	1.75	6.36421e-08	3.27885e-06
ENSG00000095002	MSH2	5.45402	1.34795	6.47465e-08	3.32619e-06
ENSG00000085760	MTIF2	5.82399	1.25368	6.58146e-08	3.35168e-06
ENSG00000146263	MMS22L	3.70896	1.64343	6.59434e-08	3.35168e-06
ENSG00000163539	CLASP2	4.72366	1.29872	6.61976e-08	3.35168e-06
ENSG00000088205	DDX18	6.60749	1.2914	6.62062e-08	3.35168e-06
ENSG00000090060	PAPOLA	6.70332	1.29419	6.67382e-08	3.35168e-06
ENSG00000286235	ENSG00000286235	5.48009	1.29075	6.71974e-08	3.36531e-06
ENSG00000170017	ALCAM	6.00265	1.32983	6.8085e-08	3.38835e-06
ENSG00000115368	WDR75	4.77497	1.35464	6.82423e-08	3.38835e-06
ENSG00000133657	ATP13A3	5.04315	1.54358	6.84969e-08	3.38835e-06
ENSG00000110330	BIRC2	4.95586	1.61945	6.85437e-08	3.38835e-06
ENSG00000100503	NIN	8.47842	1.37057	6.89291e-08	3.38835e-06
ENSG00000136758	YME1L1	6.54932	1.25952	6.8934e-08	3.38835e-06
ENSG00000269825	ENSG00000269825	4.06895	1.57232	6.97828e-08	3.39556e-06
ENSG00000169607	CKAP2L	6.95806	1.697	6.98846e-08	3.39556e-06
ENSG00000047188	YTHDC2	4.43541	1.57682	7.00893e-08	3.3963e-06
ENSG00000172380	GNG12	6.03804	1.34876	7.06327e-08	3.40423e-06
ENSG00000115816	CEBPZ	5.8846	1.34753	7.18147e-08	3.44269e-06
ENSG00000174891	RSRC1	5.40486	1.24421	7.23462e-08	3.45892e-06
ENSG00000227345	PARG	5.71051	1.3639	7.28012e-08	3.46496e-06
ENSG00000080822	CLDND1	3.83864	1.73812	7.28592e-08	3.46496e-06
ENSG00000145833	DDX46	7.94991	1.42077	7.4216e-08	3.49959e-06
ENSG00000187325	TAF9B	4.1788	1.5025	7.42852e-08	3.49959e-06
ENSG00000188647	PTAR1	3.7454	1.68502	7.43681e-08	3.49959e-06
ENSG00000266412	NCOA4	5.88825	1.21552	7.4578e-08	3.50028e-06
ENSG00000134697	GNL2	6.29788	1.24514	7.50351e-08	3.5034e-06
ENSG00000196233	LCOR	4.85379	1.36861	7.53634e-08	3.50959e-06
ENSG00000137942	FNBP1L	5.93699	1.52716	7.79438e-08	3.59278e-06
ENSG00000047315	POLR2B	6.79345	1.25261	7.80327e-08	3.59278e-06
ENSG00000138246	DNAJC13	5.52918	1.66288	7.81631e-08	3.59278e-06
ENSG00000230847	OCLNP1	2.53653	2.00075	7.83116e-08	3.59278e-06
ENSG00000066455	GOLGA5	5.91669	1.45701	7.8807e-08	3.59278e-06
ENSG00000133103	COG6	5.66433	1.65097	7.88725e-08	3.59278e-06
ENSG00000082898	XPO1	7.30981	1.33449	7.90653e-08	3.59278e-06
ENSG00000174197	MGA	5.62853	1.60336	7.91537e-08	3.59278e-06
ENSG00000138193	PLCE1	3.49777	1.59015	7.95661e-08	3.60237e-06
ENSG00000304332	ENSG00000304332	2.50272	2.02956	7.9947e-08	3.6105e-06
ENSG00000113569	NUP155	5.83768	1.27543	8.10646e-08	3.63903e-06
ENSG00000150347	ARID5B	5.48692	1.32112	8.10661e-08	3.63903e-06
ENSG00000030066	NUP160	4.30385	1.40671	8.13769e-08	3.63903e-06
ENSG00000179841	AKAP5	3.27471	1.72701	8.15806e-08	3.63903e-06
ENSG00000143776	CDC42BPA	5.47994	1.36562	8.21399e-08	3.63903e-06
ENSG00000177683	THAP5	3.4417	1.58467	8.21527e-08	3.63903e-06
ENSG00000152133	GPATCH11	6.50978	1.1954	8.22501e-08	3.63903e-06
ENSG00000165494	PCF11	5.51863	1.42219	8.24646e-08	3.63903e-06
ENSG00000097046	CDC7	3.97443	1.73579	8.26151e-08	3.63903e-06
ENSG00000168172	HOOK3	5.60272	1.35045	8.26862e-08	3.63903e-06
ENSG00000125676	THOC2	6.1719	1.92626	8.28538e-08	3.63903e-06
ENSG00000108061	SHOC2	4.18719	1.37823	8.30143e-08	3.63903e-06
ENSG00000121621	KIF18A	3.75027	1.72547	8.41276e-08	3.64881e-06
ENSG00000253898	LINC01419	1.09977	3.53797	8.44085e-08	3.64881e-06
ENSG00000155827	RNF20	7.8908	1.19046	8.46918e-08	3.64881e-06
ENSG00000290923	PGM5P2	3.06899	1.97708	8.47087e-08	3.64881e-06
ENSG00000121690	DEPDC7	3.11697	1.80401	8.48845e-08	3.64881e-06
ENSG00000215105	TTC3P1	2.7925	2.32015	8.49814e-08	3.64881e-06
ENSG00000158417	EIF5B	9.3141	1.3268	8.51263e-08	3.64881e-06
ENSG00000159459	UBR1	4.99222	1.43855	8.52446e-08	3.64881e-06
ENSG00000144554	FANCD2	5.38313	1.22762	8.56464e-08	3.64881e-06
ENSG00000104756	KCTD9	4.88916	1.24615	8.56795e-08	3.64881e-06
ENSG00000108588	CCDC47	8.08323	1.27166	8.6462e-08	3.6734e-06
ENSG00000257621	PSMA3-AS1	5.20173	1.31577	8.6799e-08	3.67901e-06
ENSG00000196323	ZBTB44	3.28675	1.66694	8.73908e-08	3.6877e-06
ENSG00000169504	CLIC4	6.89157	1.16578	9.08535e-08	3.80397e-06
ENSG00000163939	PBRM1	6.10895	1.25646	9.10202e-08	3.80397e-06
ENSG00000163808	KIF15	6.21695	1.63158	9.24496e-08	3.85472e-06
ENSG00000083097	DOP1A	3.10457	1.71209	9.27841e-08	3.85559e-06
ENSG00000196670	ZFP62	4.24226	1.73467	9.29007e-08	3.85559e-06
ENSG00000185862	EVI2B	3.25848	1.82156	9.31635e-08	3.85757e-06
ENSG00000305025	ENSG00000305025	2.91974	1.99643	9.37452e-08	3.87271e-06
ENSG00000107897	ACBD5	5.74777	1.36512	9.48631e-08	3.90112e-06
ENSG00000104164	BLOC1S6	5.2909	1.29877	9.54488e-08	3.90112e-06
ENSG00000168813	ZNF507	3.90113	1.90135	9.57173e-08	3.90112e-06
ENSG00000124795	DEK	9.8393	1.23969	9.59315e-08	3.90112e-06
ENSG00000047932	GOPC	4.85059	1.29767	9.5956e-08	3.90112e-06
ENSG00000167635	ZNF146	5.17652	1.42736	9.68711e-08	3.91459e-06
ENSG00000158985	CDC42SE2	4.61565	1.29166	9.68798e-08	3.91459e-06
ENSG00000164609	SLU7	6.46653	1.40281	9.71521e-08	3.91459e-06
ENSG00000011405	PIK3C2A	4.3685	1.51616	9.71605e-08	3.91459e-06
ENSG00000286223	ENSG00000286223	6.60191	1.18165	9.8012e-08	3.93387e-06
ENSG00000136051	WASHC4	4.5796	1.57033	9.82728e-08	3.93387e-06
ENSG00000107863	ARHGAP21	7.08253	1.4819	9.84256e-08	3.93387e-06
ENSG00000084093	REST	5.94531	1.42571	9.90357e-08	3.94115e-06
ENSG00000082213	C5orf22	5.07565	1.35218	9.91797e-08	3.94115e-06
ENSG00000153922	CHD1	6.58636	1.35735	9.93587e-08	3.94115e-06
ENSG00000151422	FER	3.88278	1.46514	9.98397e-08	3.94789e-06
ENSG00000205339	IPO7	7.48715	1.3799	1.00306e-07	3.94789e-06
ENSG00000111371	SLC38A1	4.67554	1.31827	1.00409e-07	3.94789e-06
ENSG00000107854	TNKS2	5.50519	1.34393	1.00659e-07	3.94906e-06
ENSG00000155545	MIER3	4.1746	1.54035	1.00948e-07	3.95175e-06
ENSG00000173674	EIF1AX	6.05393	1.17735	1.01726e-07	3.9735e-06
ENSG00000119778	ATAD2B	3.15787	1.64917	1.02473e-07	3.98349e-06
ENSG00000121957	GPSM2	5.18772	1.25574	1.02559e-07	3.98349e-06
ENSG00000186019	ZNF225-AS1	3.52392	2.01052	1.02648e-07	3.98349e-06
ENSG00000153207	AHCTF1	5.64953	1.39124	1.03194e-07	3.99096e-06
ENSG00000163104	SMARCAD1	4.94699	1.44744	1.03286e-07	3.99096e-06
ENSG00000089916	GPATCH2L	4.78576	1.2693	1.04753e-07	4.03898e-06
ENSG00000133687	TMTC1	4.10883	1.35922	1.05541e-07	4.06062e-06
ENSG00000196922	ZNF252P	2.6913	1.9669	1.0712e-07	4.10374e-06
ENSG00000106261	ZKSCAN1	5.4284	1.57519	1.07405e-07	4.1059e-06
ENSG00000066279	ASPM	6.47328	1.78077	1.08883e-07	4.14261e-06
ENSG00000196214	ZNF766	3.24906	1.71155	1.10136e-07	4.17467e-06
ENSG00000111981	ULBP1	3.72912	1.53077	1.10492e-07	4.17936e-06
ENSG00000197608	ZNF841	3.13583	1.69013	1.11299e-07	4.18712e-06
ENSG00000129083	COPB1	5.6905	1.2354	1.11325e-07	4.18712e-06
ENSG00000114107	CEP70	4.24451	1.42468	1.11398e-07	4.18712e-06
ENSG00000153914	SREK1	8.26271	1.66238	1.12522e-07	4.22e-06
ENSG00000123473	STIL	3.89689	1.45686	1.13395e-07	4.23553e-06
ENSG00000083642	PDS5B	6.75749	1.91812	1.13864e-07	4.23707e-06
ENSG00000068796	KIF2A	6.41875	1.30326	1.13909e-07	4.23707e-06
ENSG00000285000	ENSG00000285000	5.99944	1.37935	1.1608e-07	4.29007e-06
ENSG00000079387	SENP1	5.31928	1.2225	1.16188e-07	4.29007e-06
ENSG00000170954	ZNF415	2.50556	1.9806	1.16478e-07	4.29007e-06
ENSG00000180530	NRIP1	5.48558	1.54512	1.1653e-07	4.29007e-06
ENSG00000102710	SUPT20H	4.55233	1.31118	1.17633e-07	4.30244e-06
ENSG00000147162	OGT	6.19213	1.38499	1.17766e-07	4.30244e-06
ENSG00000166024	R3HCC1L	4.0742	1.50006	1.18097e-07	4.30244e-06
ENSG00000138182	KIF20B	6.74021	1.55052	1.18659e-07	4.30244e-06
ENSG00000091436	MAP3K20	5.97613	1.33166	1.18743e-07	4.30244e-06
ENSG00000176853	FAM91A1	4.62478	1.31493	1.18786e-07	4.30244e-06
ENSG00000104671	DCTN6	4.15764	1.34012	1.19546e-07	4.32124e-06
ENSG00000232335	ENSG00000232335	5.24572	1.26206	1.19919e-07	4.32603e-06
ENSG00000132485	ZRANB2	7.08982	1.3049	1.20722e-07	4.34625e-06
ENSG00000206527	HACD2	4.31194	1.40487	1.21587e-07	4.36051e-06
ENSG00000106723	SPIN1	6.47933	1.14565	1.21706e-07	4.36051e-06
ENSG00000223485	LINC01615	3.09976	1.74522	1.21848e-07	4.36051e-06
ENSG00000187257	RSBN1L	5.39746	1.25118	1.23628e-07	4.41261e-06
ENSG00000125257	ABCC4	4.61137	1.24274	1.24042e-07	4.41261e-06
ENSG00000170832	USP32	6.20481	1.14533	1.27151e-07	4.50209e-06
ENSG00000166225	FRS2	3.30894	1.75467	1.2735e-07	4.50209e-06
ENSG00000230084	ZBTB47-AS1	3.53208	1.827	1.27562e-07	4.50209e-06
ENSG00000036054	TBC1D23	4.35637	1.5497	1.28046e-07	4.51029e-06
ENSG00000144036	EXOC6B	6.59403	1.17369	1.2832e-07	4.51106e-06
ENSG00000064102	INTS13	5.84544	1.20967	1.29355e-07	4.51733e-06
ENSG00000091140	DLD	6.34667	1.32043	1.29567e-07	4.51733e-06
ENSG00000137601	NEK1	5.12298	1.41712	1.29586e-07	4.51733e-06
ENSG00000132640	BTBD3	4.01577	1.42915	1.30094e-07	4.51733e-06
ENSG00000172845	SP3	4.60243	1.35423	1.30159e-07	4.51733e-06
ENSG00000164252	AGGF1	6.26947	1.36179	1.30257e-07	4.51733e-06
ENSG00000101773	RBBP8	7.13142	1.22944	1.30571e-07	4.51931e-06
ENSG00000013375	PGM3	5.34014	1.26108	1.3106e-07	4.52446e-06
ENSG00000052126	PLEKHA5	6.56528	1.43443	1.31224e-07	4.52446e-06
ENSG00000179295	PTPN11	7.80852	1.12414	1.32442e-07	4.54935e-06
ENSG00000071794	HLTF	5.60119	1.73539	1.32454e-07	4.54935e-06
ENSG00000261604	ENSG00000261604	3.12054	1.92065	1.33631e-07	4.55677e-06
ENSG00000103995	CEP152	5.41182	1.85844	1.3368e-07	4.55677e-06
ENSG00000253861	SLC2A3P1	2.58028	1.88798	1.33723e-07	4.55677e-06
ENSG00000039123	MTREX	5.88255	1.36219	1.34382e-07	4.55677e-06
ENSG00000165417	GTF2A1	5.31876	1.28573	1.34589e-07	4.55677e-06
ENSG00000111530	CAND1	5.6541	1.46269	1.34631e-07	4.55677e-06
ENSG00000080345	RIF1	5.56944	1.54614	1.35161e-07	4.55677e-06
ENSG00000267680	ZNF224	3.75486	1.99306	1.35282e-07	4.55677e-06
ENSG00000182150	ERCC6L2	4.55428	1.31433	1.35675e-07	4.55677e-06
ENSG00000183054	RGPD6	3.38518	1.53308	1.35714e-07	4.55677e-06
ENSG00000288785	ENSG00000288785	3.69018	1.82369	1.35719e-07	4.55677e-06
ENSG00000109381	ELF2	4.63085	1.33698	1.36127e-07	4.56191e-06
ENSG00000104320	NBN	4.7804	1.40172	1.37405e-07	4.58136e-06
ENSG00000136870	ZNF189	3.83928	1.46085	1.37658e-07	4.58136e-06
ENSG00000205765	RIMOC1	4.65193	1.28464	1.37978e-07	4.58136e-06
ENSG00000254004	ZNF260	3.33192	1.84039	1.37996e-07	4.58136e-06
ENSG00000013503	POLR3B	4.20204	1.39513	1.38233e-07	4.58136e-06
ENSG00000085449	WDFY1	5.5128	1.16345	1.3824e-07	4.58136e-06
ENSG00000166478	ZNF143	3.46668	1.70117	1.39654e-07	4.60842e-06
ENSG00000263826	ENSG00000263826	3.17468	1.65122	1.39689e-07	4.60842e-06
ENSG00000114742	WDR48	4.58558	1.2382	1.39995e-07	4.60842e-06
ENSG00000164961	WASHC5	3.75694	1.48889	1.40085e-07	4.60842e-06
ENSG00000174738	NR1D2	3.78615	1.43728	1.40653e-07	4.61316e-06
ENSG00000169398	PTK2	6.37677	1.25581	1.40744e-07	4.61316e-06
ENSG00000109756	RAPGEF2	5.45438	1.23251	1.41808e-07	4.6311e-06
ENSG00000226445	THBS2-AS1	5.0708	1.24426	1.42296e-07	4.63386e-06
ENSG00000181544	FANCB	3.81807	1.40276	1.43199e-07	4.63386e-06
ENSG00000108094	CUL2	4.8853	1.19052	1.43314e-07	4.63386e-06
ENSG00000170522	ELOVL6	4.51251	1.64642	1.43316e-07	4.63386e-06
ENSG00000135250	SRPK2	6.58492	1.13382	1.43382e-07	4.63386e-06
ENSG00000102781	KATNAL1	5.5761	1.20624	1.43443e-07	4.63386e-06
ENSG00000020922	MRE11	5.55257	1.46	1.44236e-07	4.64391e-06
ENSG00000173681	BCLAF3	3.85284	1.46556	1.44272e-07	4.64391e-06
ENSG00000102780	DGKH	4.0849	1.41431	1.46456e-07	4.69733e-06
ENSG00000214425	LRRC37A4P	4.78536	1.51672	1.47376e-07	4.7016e-06
ENSG00000100603	SNW1	7.50112	1.13082	1.47777e-07	4.70236e-06
ENSG00000185246	PRPF39	4.68392	1.30498	1.47924e-07	4.70236e-06
ENSG00000186812	ZNF397	3.10229	1.65509	1.49788e-07	4.75318e-06
ENSG00000111727	HCFC2	4.6011	1.48662	1.51134e-07	4.77855e-06
ENSG00000112249	ASCC3	5.33465	1.38077	1.51252e-07	4.77855e-06
ENSG00000253797	UTP14C	5.57853	1.39197	1.51879e-07	4.78567e-06
ENSG00000102738	MRPS31	5.77752	1.17112	1.5306e-07	4.81439e-06
ENSG00000117519	CNN3	7.65689	1.09213	1.56537e-07	4.90348e-06
ENSG00000136451	VEZF1	6.38967	1.13333	1.57246e-07	4.90348e-06
ENSG00000028203	VEZT	4.85879	1.38552	1.57259e-07	4.90348e-06
ENSG00000117859	OSBPL9	6.36396	1.31242	1.59225e-07	4.94993e-06
ENSG00000236261	ENSG00000236261	1.85605	2.74688	1.59301e-07	4.94993e-06
ENSG00000280148	ENSG00000280148	4.62869	1.31129	1.60533e-07	4.97509e-06
ENSG00000100883	SRP54	6.2194	1.2018	1.60666e-07	4.97509e-06
ENSG00000159450	TCHH	4.19522	1.32943	1.61885e-07	4.99557e-06
ENSG00000110768	GTF2H1	5.36128	1.15046	1.62963e-07	5.0116e-06
ENSG00000107890	ANKRD26	5.31255	1.39241	1.63962e-07	5.03369e-06
ENSG00000198399	ITSN2	5.89395	1.28579	1.65936e-07	5.07051e-06
ENSG00000136100	VPS36	4.14619	1.34789	1.66184e-07	5.07051e-06
ENSG00000180329	CCDC43	6.10784	1.1372	1.66215e-07	5.07051e-06
ENSG00000161057	PSMC2	6.61956	1.15869	1.66575e-07	5.07051e-06
ENSG00000136636	KCTD3	4.92759	1.42355	1.67247e-07	5.07372e-06
ENSG00000015479	MATR3	8.68325	1.12571	1.68584e-07	5.10566e-06
ENSG00000189079	ARID2	3.915	1.5449	1.69987e-07	5.13001e-06
ENSG00000108848	LUC7L3	9.37372	1.34498	1.70262e-07	5.13001e-06
ENSG00000074603	DPP8	4.87738	1.33616	1.70533e-07	5.13001e-06
ENSG00000165813	CCDC186	4.61162	1.77549	1.71143e-07	5.13974e-06
ENSG00000107186	MPDZ	5.27463	1.23372	1.71606e-07	5.14503e-06
ENSG00000115524	SF3B1	7.72225	1.56677	1.72517e-07	5.15921e-06
ENSG00000280987	MATR3	8.67802	1.1226	1.72979e-07	5.15921e-06
ENSG00000174485	DENND4A	3.48546	1.64353	1.73272e-07	5.15921e-06
ENSG00000260830	ENSG00000260830	5.83275	1.32287	1.73396e-07	5.15921e-06
ENSG00000131051	RBM39	8.7155	1.12149	1.7419e-07	5.16208e-06
ENSG00000033030	ZCCHC8	4.16431	1.29207	1.75073e-07	5.16886e-06
ENSG00000250240	ENSG00000250240	4.85769	1.16677	1.7529e-07	5.16886e-06
ENSG00000138160	KIF11	6.69636	1.45184	1.75495e-07	5.16886e-06
ENSG00000197343	ZNF655	5.26987	1.26612	1.75832e-07	5.16886e-06
ENSG00000029725	RABEP1	7.46733	1.15013	1.76055e-07	5.16886e-06
ENSG00000257242	LINC01619	0.383219	6.4001	1.76149e-07	5.16886e-06
ENSG00000090612	ZNF268	3.49187	1.46142	1.76683e-07	5.17605e-06
ENSG00000180336	MEIOC	4.93457	1.21208	1.77902e-07	5.20329e-06
ENSG00000100596	SPTLC2	6.35516	1.12788	1.81296e-07	5.29392e-06
ENSG00000176225	RTTN	3.88876	1.42228	1.8399e-07	5.34974e-06
ENSG00000112339	HBS1L	6.04215	1.15878	1.84103e-07	5.34974e-06
ENSG00000217128	FNIP1	4.34976	1.45321	1.85841e-07	5.39149e-06
ENSG00000099246	RAB18	5.97685	1.12096	1.86565e-07	5.40376e-06
ENSG00000014123	UFL1	4.97636	1.74423	1.87496e-07	5.40711e-06
ENSG00000123983	ACSL3	5.10886	1.36753	1.87586e-07	5.40711e-06
ENSG00000151491	EPS8	5.9089	1.16338	1.90368e-07	5.47851e-06
ENSG00000138658	ZGRF1	3.52552	1.82733	1.91935e-07	5.51476e-06
ENSG00000166170	BAG5	5.67286	1.11358	1.92761e-07	5.5191e-06
ENSG00000230408	BZW1-AS1	3.51528	1.63808	1.93574e-07	5.52642e-06
ENSG00000125351	UPF3B	6.70597	1.18638	1.94536e-07	5.53938e-06
ENSG00000213066	CEP43	5.63786	1.11439	1.94646e-07	5.53938e-06
ENSG00000168385	SEPTIN2	8.06598	1.11821	1.95023e-07	5.54122e-06
ENSG00000122779	TRIM24	4.08219	1.30219	1.95329e-07	5.54122e-06
ENSG00000137776	SLTM	8.44335	1.17868	1.96386e-07	5.54659e-06
ENSG00000157106	SMG1	6.31001	1.40801	1.9674e-07	5.54659e-06
ENSG00000128585	MKLN1	3.77541	1.68727	1.96756e-07	5.54659e-06
ENSG00000140598	EFL1	5.4475	1.24099	1.97679e-07	5.55516e-06
ENSG00000130935	NOL11	5.97306	1.17878	1.99165e-07	5.58814e-06
ENSG00000147526	TACC1	7.92351	1.07361	2.00128e-07	5.60639e-06
ENSG00000009307	CSDE1	8.39804	1.09432	2.02241e-07	5.65676e-06
ENSG00000062650	WAPL	6.5102	1.14965	2.03552e-07	5.68455e-06
ENSG00000019995	ZRANB1	5.05488	1.13024	2.03869e-07	5.68456e-06
ENSG00000117020	AKT3	5.02503	1.29259	2.04273e-07	5.68696e-06
ENSG00000135249	RINT1	3.73569	1.49796	2.06805e-07	5.74855e-06
ENSG00000078304	PPP2R5C	5.92817	1.20859	2.08095e-07	5.75888e-06
ENSG00000072364	AFF4	7.35401	1.29695	2.0827e-07	5.75888e-06
ENSG00000134294	SLC38A2	6.81094	1.60359	2.08271e-07	5.75888e-06
ENSG00000105810	CDK6	3.95573	1.79168	2.08462e-07	5.75888e-06
ENSG00000079246	XRCC5	8.1064	1.08441	2.10508e-07	5.80646e-06
ENSG00000172262	ZNF131	6.36542	1.18768	2.12385e-07	5.84922e-06
ENSG00000166845	C18orf54	4.55019	1.44609	2.15409e-07	5.91434e-06
ENSG00000118260	CREB1	4.82314	1.3279	2.16514e-07	5.93561e-06
ENSG00000011114	BTBD7	4.88517	1.16255	2.17216e-07	5.94296e-06
ENSG00000005700	IBTK	4.85231	1.84836	2.17446e-07	5.94296e-06
ENSG00000152332	UHMK1	5.94876	1.13743	2.1855e-07	5.95733e-06
ENSG00000143355	LHX9	1.44055	2.67494	2.18636e-07	5.95733e-06
ENSG00000151466	SCLT1	5.45764	1.15503	2.19688e-07	5.96768e-06
ENSG00000135040	NAA35	5.30239	1.21481	2.20625e-07	5.96768e-06
ENSG00000172795	DCP2	4.36733	1.30522	2.22219e-07	5.96768e-06
ENSG00000156650	KAT6B	6.18924	1.43522	2.22579e-07	5.96768e-06
ENSG00000055917	PUM2	5.48797	1.26903	2.22644e-07	5.96768e-06
ENSG00000106052	TAX1BP1	7.01598	1.24646	2.22885e-07	5.96768e-06
ENSG00000115942	ORC2	6.00765	1.09579	2.22912e-07	5.96768e-06
ENSG00000076003	MCM6	5.91219	1.1195	2.22915e-07	5.96768e-06
ENSG00000156931	VPS8	4.3344	1.51191	2.22925e-07	5.96768e-06
ENSG00000119041	GTF3C3	5.43446	1.18481	2.2301e-07	5.96768e-06
ENSG00000182111	ZNF716	1.18805	3.25051	2.24959e-07	6.01085e-06
ENSG00000119231	SENP5	3.94665	1.31112	2.26212e-07	6.02638e-06
ENSG00000185009	AP3M1	3.74482	1.47929	2.26598e-07	6.0277e-06
ENSG00000090686	USP48	6.47865	1.30158	2.28245e-07	6.04967e-06
ENSG00000115504	EHBP1	5.26896	1.41884	2.28773e-07	6.04967e-06
ENSG00000185728	YTHDF3	4.61102	1.20075	2.29611e-07	6.05615e-06
ENSG00000198315	ZKSCAN8	3.82137	1.6323	2.29694e-07	6.05615e-06
ENSG00000105894	PTN	2.30177	2.30164	2.30438e-07	6.06527e-06
ENSG00000158636	EMSY	5.23366	1.21663	2.3205e-07	6.09138e-06
ENSG00000080608	PUM3	5.20479	1.16612	2.32614e-07	6.0932e-06
ENSG00000198160	MIER1	6.18747	1.4833	2.33162e-07	6.0932e-06
ENSG00000151292	CSNK1G3	4.83649	1.34034	2.33308e-07	6.0932e-06
ENSG00000074657	ZNF532	5.00599	1.11993	2.33478e-07	6.0932e-06
ENSG00000115020	PIKFYVE	4.63719	1.37885	2.34818e-07	6.1147e-06
ENSG00000117724	CENPF	8.45409	1.56299	2.34984e-07	6.1147e-06
ENSG00000154620	TMSB4Y	3.28606	1.48818	2.35445e-07	6.11783e-06
ENSG00000159086	PAXBP1	4.94277	1.60743	2.36681e-07	6.13215e-06
ENSG00000257103	LSM14A	6.6679	1.08002	2.37207e-07	6.1369e-06
ENSG00000118200	CAMSAP2	5.74165	1.21241	2.37627e-07	6.13892e-06
ENSG00000153339	TRAPPC8	4.32907	1.36104	2.38328e-07	6.14817e-06
ENSG00000166801	FAM111A	5.98036	1.61663	2.39269e-07	6.16358e-06
ENSG00000119684	MLH3	3.01416	1.81784	2.41333e-07	6.205e-06
ENSG00000170242	USP47	5.98226	1.14784	2.41595e-07	6.205e-06
ENSG00000167766	ZNF83	3.63215	1.83731	2.41915e-07	6.205e-06
ENSG00000081320	STK17B	4.2859	1.29983	2.42499e-07	6.21108e-06
ENSG00000155380	SLC16A1	6.1905	1.09595	2.4292e-07	6.21299e-06
ENSG00000065135	GNAI3	6.56052	1.09517	2.4683e-07	6.30402e-06
ENSG00000132967	HMGB1P5	9.57755	1.08961	2.48723e-07	6.33602e-06
ENSG00000129292	PHF20L1	5.6841	1.26436	2.4888e-07	6.33602e-06
ENSG00000167232	ZNF91	3.21374	1.62714	2.49143e-07	6.33602e-06
ENSG00000101974	ATP11C	3.84692	1.84003	2.50374e-07	6.34549e-06
ENSG00000100815	TRIP11	5.96463	1.49133	2.50577e-07	6.34549e-06
ENSG00000064042	LIMCH1	6.65839	1.09048	2.51477e-07	6.35928e-06
ENSG00000293339	ENSG00000293339	9.58901	1.08897	2.52063e-07	6.36335e-06
ENSG00000124097	HMGB1P1	3.42853	1.46338	2.52348e-07	6.36335e-06
ENSG00000037749	MFAP3	2.89763	1.73316	2.53877e-07	6.37955e-06
ENSG00000170540	ARL6IP1	7.2994	1.06218	2.53886e-07	6.37955e-06
ENSG00000240429	LRRFIP1P1	4.10678	1.36737	2.56041e-07	6.41635e-06
ENSG00000256087	ZNF432	3.08703	1.62463	2.56239e-07	6.41635e-06
ENSG00000110367	DDX6	6.29888	1.1112	2.58062e-07	6.45255e-06
ENSG00000133104	SPART	7.11691	1.33717	2.58404e-07	6.45255e-06
ENSG00000086712	TXLNG	5.586	1.1715	2.59338e-07	6.46017e-06
ENSG00000164944	VIRMA	6.02	1.17702	2.5943e-07	6.46017e-06
ENSG00000197563	PIGN	3.82369	1.47806	2.626e-07	6.51476e-06
ENSG00000112531	QKI	6.57527	1.06841	2.62789e-07	6.51476e-06
ENSG00000075539	FRYL	5.44268	1.59176	2.63898e-07	6.51476e-06
ENSG00000213799	ZNF845	2.62786	1.74743	2.64125e-07	6.51476e-06
ENSG00000123737	EXOSC9	6.13631	1.08804	2.64148e-07	6.51476e-06
ENSG00000135521	LTV1	6.60596	1.17719	2.64166e-07	6.51476e-06
ENSG00000101343	CRNKL1	6.23787	1.15533	2.66105e-07	6.55357e-06
ENSG00000169062	UPF3A	8.33961	1.04478	2.67619e-07	6.55801e-06
ENSG00000113141	IK	9.54543	1.05808	2.67749e-07	6.55801e-06
ENSG00000165934	CPSF2	6.06856	1.50662	2.68226e-07	6.56075e-06
ENSG00000138756	BMP2K	5.26397	1.14607	2.70524e-07	6.58999e-06
ENSG00000165660	ABRAXAS2	4.1128	1.40934	2.72968e-07	6.64049e-06
ENSG00000077684	JADE1	5.02644	1.11256	2.73702e-07	6.64932e-06
ENSG00000112701	SENP6	5.74393	1.14528	2.75381e-07	6.68107e-06
ENSG00000196876	SCN8A	6.06251	1.06913	2.76179e-07	6.69138e-06
ENSG00000154240	CEP112	4.43569	1.39018	2.78351e-07	6.72581e-06
ENSG00000169967	MAP3K2	5.22283	1.2424	2.79323e-07	6.73661e-06
ENSG00000145725	PPIP5K2	4.5215	1.57993	2.81761e-07	6.77171e-06
ENSG00000131375	CAPN7	4.63867	1.18353	2.82392e-07	6.77777e-06
ENSG00000172123	SLFN12	5.01519	1.19948	2.84909e-07	6.82862e-06
ENSG00000125686	MED1	7.33515	1.11895	2.85731e-07	6.82862e-06
ENSG00000047621	FERRY3	3.87744	1.34809	2.86033e-07	6.82862e-06
ENSG00000066422	ZBTB11	4.28057	1.3909	2.86476e-07	6.82998e-06
ENSG00000139618	BRCA2	4.70765	1.69145	2.87052e-07	6.82998e-06
ENSG00000135336	ORC3	4.59028	1.22207	2.87233e-07	6.82998e-06
ENSG00000233237	LINC00472	3.59062	1.64234	2.88748e-07	6.8569e-06
ENSG00000234456	MAGI2-AS3	5.15368	1.13474	2.90295e-07	6.87543e-06
ENSG00000138398	PPIG	7.82007	1.13752	2.91751e-07	6.89889e-06
ENSG00000156787	TBC1D31	3.73288	1.37858	2.94048e-07	6.90541e-06
ENSG00000288817	ENSG00000288817	6.6233	1.18953	2.9413e-07	6.90541e-06
ENSG00000135655	USP15	4.12288	1.30842	2.95752e-07	6.91335e-06
ENSG00000138592	USP8	7.1226	1.25864	2.9638e-07	6.91901e-06
ENSG00000253710	ALG11	5.8845	1.22711	2.97328e-07	6.9319e-06
ENSG00000250182	EEF1A1P13	4.69978	1.17671	2.97706e-07	6.9319e-06
ENSG00000171988	JMJD1C	5.28958	1.6036	2.99179e-07	6.95369e-06
ENSG00000164930	FZD6	5.2135	1.24986	2.99604e-07	6.95369e-06
ENSG00000139687	RB1	5.25349	1.28106	2.99805e-07	6.95369e-06
ENSG00000132561	MATN2	5.56536	1.27151	3.00808e-07	6.95894e-06
ENSG00000066777	ARFGEF1	4.48877	1.52192	3.0168e-07	6.96409e-06
ENSG00000100485	SOS2	4.56146	1.35315	3.01807e-07	6.96409e-06
ENSG00000081386	ZNF510	3.91666	1.60011	3.04796e-07	7.01373e-06
ENSG00000102531	FNDC3A	5.56685	1.43954	3.05523e-07	7.01373e-06
ENSG00000139793	MBNL2	4.19371	1.45383	3.06785e-07	7.02472e-06
ENSG00000083896	YTHDC1	7.61918	1.08727	3.07383e-07	7.02943e-06
ENSG00000126261	UBA2	7.80442	1.04467	3.08665e-07	7.0449e-06
ENSG00000170264	FAM161A	4.80665	1.54695	3.08846e-07	7.0449e-06
ENSG00000050405	LIMA1	8.02392	1.33631	3.10663e-07	7.07735e-06
ENSG00000004766	VPS50	3.29303	1.64035	3.11202e-07	7.08065e-06
ENSG00000171109	MFN1	4.41254	1.37019	3.13738e-07	7.12027e-06
ENSG00000173575	CHD2	7.82592	1.5654	3.15268e-07	7.14595e-06
ENSG00000032742	IFT88	3.86181	1.37551	3.1976e-07	7.22947e-06
ENSG00000102024	PLS3	7.55152	1.06858	3.22963e-07	7.29055e-06
ENSG00000256294	ZNF225	3.01888	1.77561	3.23565e-07	7.29055e-06
ENSG00000122484	RPAP2	4.13751	1.25278	3.23681e-07	7.29055e-06
ENSG00000122068	FYTTD1	5.84657	1.21504	3.25489e-07	7.31289e-06
ENSG00000189367	KIAA0408	3.44018	1.6149	3.31334e-07	7.41044e-06
ENSG00000197937	ZNF347	3.50838	1.67554	3.31593e-07	7.41044e-06
ENSG00000183530	PRR14L	4.25625	1.56455	3.31623e-07	7.41044e-06
ENSG00000151116	UEVLD	3.16296	1.72938	3.32193e-07	7.41044e-06
ENSG00000078124	ACER3	4.34485	1.2693	3.32311e-07	7.41044e-06
ENSG00000286239	ENSG00000286239	4.77462	1.12155	3.33085e-07	7.41849e-06
ENSG00000268089	GABRQ	4.72051	1.18662	3.34471e-07	7.4401e-06
ENSG00000196458	ZNF605	3.5789	1.44081	3.36997e-07	7.48702e-06
ENSG00000110075	PPP6R3	7.19169	1.05093	3.38313e-07	7.48834e-06
ENSG00000065328	MCM10	5.23222	1.18323	3.38372e-07	7.48834e-06
ENSG00000135837	CEP350	5.31424	1.56494	3.38604e-07	7.48834e-06
ENSG00000188501	LCTL	3.39851	1.46493	3.38728e-07	7.48834e-06
ENSG00000144747	TMF1	6.41939	1.18546	3.39441e-07	7.49487e-06
ENSG00000113580	NR3C1	5.34438	2.31008	3.40319e-07	7.50503e-06
ENSG00000126814	TRMT5	4.60789	1.17745	3.4107e-07	7.51235e-06
ENSG00000025796	SEC63	7.61746	1.37035	3.43158e-07	7.52965e-06
ENSG00000174953	DHX36	5.42732	1.13131	3.44118e-07	7.52965e-06
ENSG00000198265	HELZ	5.42887	1.16506	3.44453e-07	7.52965e-06
ENSG00000299874	ENSG00000299874	4.43621	1.24054	3.447e-07	7.52965e-06
ENSG00000148019	CEP78	5.5131	1.06344	3.44796e-07	7.52965e-06
ENSG00000136381	IREB2	4.41189	1.32622	3.45826e-07	7.53599e-06
ENSG00000165511	ZNF22-AS1	4.72955	1.1441	3.45926e-07	7.53599e-06
ENSG00000198554	WDHD1	6.27553	1.89365	3.47363e-07	7.55809e-06
ENSG00000189403	HMGB1	10.4518	1.11389	3.51908e-07	7.63238e-06
ENSG00000039319	ZFYVE16	4.17407	1.54645	3.52054e-07	7.63238e-06
ENSG00000166479	TMX3	5.85854	1.31174	3.5256e-07	7.63412e-06
ENSG00000290853	ENSG00000290853	3.33941	1.40467	3.54188e-07	7.6509e-06
ENSG00000225339	ENSG00000225339	4.16335	1.27148	3.57291e-07	7.69936e-06
ENSG00000163510	CWC22	5.62923	1.23686	3.62385e-07	7.79563e-06
ENSG00000009844	VTA1	5.8956	1.08345	3.63061e-07	7.79563e-06
ENSG00000113522	RAD50	7.37248	1.31695	3.66464e-07	7.85926e-06
ENSG00000140006	WDR89	3.47473	1.47429	3.68843e-07	7.90081e-06
ENSG00000095787	WAC	6.02956	1.33259	3.698e-07	7.90388e-06
ENSG00000091127	PUS7	5.3689	1.06936	3.69867e-07	7.90388e-06
ENSG00000134371	CDC73	5.94829	1.05431	3.71276e-07	7.91317e-06
ENSG00000120539	MASTL	5.01801	1.31623	3.7131e-07	7.91317e-06
ENSG00000001630	CYP51A1	5.33953	1.15583	3.71626e-07	7.91317e-06
ENSG00000136861	CDK5RAP2	7.50809	1.10502	3.73543e-07	7.9428e-06
ENSG00000092108	SCFD1	5.54931	1.05115	3.73904e-07	7.9428e-06
ENSG00000079134	THOC1	5.9265	1.15253	3.76413e-07	7.979e-06
ENSG00000111647	BLTP3B	4.68097	1.30631	3.77224e-07	7.98494e-06
ENSG00000187164	SHTN1	5.1887	1.1182	3.78504e-07	7.99392e-06
ENSG00000164134	NAA15	6.91636	1.09453	3.78539e-07	7.99392e-06
ENSG00000085511	MAP3K4	4.7507	1.21874	3.79832e-07	8.01178e-06
ENSG00000008952	SEC62	7.41644	1.2143	3.8108e-07	8.02866e-06
ENSG00000108395	TRIM37	6.98602	1.19525	3.81626e-07	8.03072e-06
ENSG00000139324	TMTC3	4.65785	1.26994	3.82726e-07	8.04443e-06
ENSG00000204604	ZNF468	3.21062	1.46705	3.84121e-07	8.06428e-06
ENSG00000177311	ZBTB38	5.25019	1.68789	3.84797e-07	8.06903e-06
ENSG00000105821	DNAJC2	6.95954	1.06013	3.86163e-07	8.08821e-06
ENSG00000137834	SMAD6	2.54986	1.68802	3.86808e-07	8.09228e-06
ENSG00000143815	LBR	5.3713	1.06628	3.88603e-07	8.11279e-06
ENSG00000137463	MGARP	4.89628	1.69454	3.88796e-07	8.11279e-06
ENSG00000068885	IFT80	3.84826	1.5937	3.89146e-07	8.11279e-06
ENSG00000285772	ENSG00000285772	5.24713	1.14389	3.90829e-07	8.13841e-06
ENSG00000112739	PRP4K	7.22049	1.29676	3.91609e-07	8.1452e-06
ENSG00000092439	TRPM7	4.56648	1.74051	3.92572e-07	8.15577e-06
ENSG00000085788	DDHD2	4.90403	1.16181	3.93619e-07	8.16805e-06
ENSG00000108021	TASOR2	5.17492	1.21231	3.97434e-07	8.23004e-06
ENSG00000062725	APPBP2	4.36072	1.3007	3.9828e-07	8.23004e-06
ENSG00000198924	DCLRE1A	2.7405	1.98538	3.989e-07	8.23004e-06
ENSG00000213463	SYNJ2BP	5.13326	1.11489	3.99394e-07	8.23004e-06
ENSG00000163320	CGGBP1	5.10949	1.13075	3.9982e-07	8.23004e-06
ENSG00000075292	ZNF638	6.29044	1.68087	4.00352e-07	8.23156e-06
ENSG00000080200	CRYBG3	4.04311	1.47922	4.02281e-07	8.25583e-06
ENSG00000111731	C2CD5	4.29134	1.27056	4.02454e-07	8.25583e-06
ENSG00000275052	PPP4R3B	5.99113	1.15462	4.0886e-07	8.35856e-06
ENSG00000150093	ITGB1	9.39294	1.21297	4.09769e-07	8.3676e-06
ENSG00000196504	PRPF40A	8.1328	1.05853	4.12714e-07	8.39903e-06
ENSG00000164597	COG5	4.55365	1.292	4.13262e-07	8.40065e-06
ENSG00000055147	FAM114A2	3.96116	1.36677	4.20197e-07	8.50569e-06
ENSG00000109674	NEIL3	3.20341	1.45376	4.20815e-07	8.50569e-06
ENSG00000161813	LARP4	5.00835	1.10218	4.21095e-07	8.50569e-06
ENSG00000131845	ZNF304	3.14833	1.57009	4.21221e-07	8.50569e-06
ENSG00000205542	TMSB4X	8.58681	1.09088	4.22062e-07	8.50569e-06
ENSG00000145734	BDP1	7.27282	1.42633	4.2642e-07	8.57094e-06
ENSG00000080986	NDC80	6.73584	1.03532	4.32416e-07	8.66233e-06
ENSG00000196693	ZNF33B	3.07073	1.636	4.34485e-07	8.67849e-06
ENSG00000198740	ZNF652	4.67576	1.10952	4.34581e-07	8.67849e-06
ENSG00000053770	AP5M1	3.50913	1.41489	4.35578e-07	8.67849e-06
ENSG00000151718	WWC2	4.87127	1.10311	4.35643e-07	8.67849e-06
ENSG00000206538	VGLL3	3.66069	1.31756	4.37372e-07	8.68016e-06
ENSG00000116918	TSNAX	4.42843	1.22845	4.38045e-07	8.68016e-06
ENSG00000213793	ZNF888	2.1155	1.88181	4.38561e-07	8.68016e-06
ENSG00000078177	N4BP2	3.4066	1.49975	4.38602e-07	8.68016e-06
ENSG00000147251	DOCK11	2.64995	1.9614	4.4139e-07	8.70591e-06
ENSG00000234444	ZNF736	2.78649	1.61353	4.43275e-07	8.72542e-06
ENSG00000151725	CENPU	3.40031	1.35793	4.43621e-07	8.72542e-06
ENSG00000186260	MRTFB	4.193	1.30195	4.44126e-07	8.72542e-06
ENSG00000163961	RNF168	5.66534	1.06144	4.48765e-07	8.80296e-06
ENSG00000158691	ZSCAN12	3.7334	1.5908	4.50201e-07	8.82147e-06
ENSG00000139218	SCAF11	6.78556	1.17438	4.51487e-07	8.83701e-06
ENSG00000069493	CLEC2D	4.07737	1.33136	4.52032e-07	8.83804e-06
ENSG00000183137	CEP57L1	4.40903	1.3052	4.5267e-07	8.84087e-06
ENSG00000140450	ARRDC4	3.2129	1.85271	4.55081e-07	8.86503e-06
ENSG00000061987	MON2	3.97975	1.29541	4.55165e-07	8.86503e-06
ENSG00000148516	ZEB1	5.30148	1.37285	4.5539e-07	8.86503e-06
ENSG00000154001	PPP2R5E	5.97992	1.02351	4.58984e-07	8.91103e-06
ENSG00000094880	CDC23	6.19608	1.04502	4.59244e-07	8.91103e-06
ENSG00000277368	ENSG00000277368	3.54289	1.4317	4.60816e-07	8.93186e-06
ENSG00000178966	RMI1	3.53463	1.31425	4.6161e-07	8.93759e-06
ENSG00000169083	AR	2.21299	3.28722	4.62541e-07	8.94596e-06
ENSG00000083093	PALB2	3.48543	1.36522	4.64378e-07	8.9718e-06
ENSG00000120008	WDR11	4.56677	1.17267	4.6567e-07	8.98437e-06
ENSG00000109184	DCUN1D4	4.7167	1.16865	4.67947e-07	9.01162e-06
ENSG00000155111	CDK19	4.66614	1.38983	4.70568e-07	9.05237e-06
ENSG00000038219	BOD1L1	7.64104	1.28318	4.72028e-07	9.07072e-06
ENSG00000147133	TAF1	7.16107	1.12831	4.74141e-07	9.10158e-06
ENSG00000082153	BZW1	7.5349	1.1549	4.76506e-07	9.13718e-06
ENSG00000136824	SMC2	7.69235	1.8485	4.77675e-07	9.14982e-06
ENSG00000119397	CNTRL	5.90427	1.76589	4.78808e-07	9.15198e-06
ENSG00000131503	ANKHD1	7.58248	1.04767	4.79977e-07	9.15706e-06
ENSG00000060339	CCAR1	7.68833	1.11476	4.80096e-07	9.15706e-06
ENSG00000198919	DZIP3	4.38159	1.8316	4.81788e-07	9.16892e-06
ENSG00000284906	ENSG00000284906	5.8179	1.022	4.82763e-07	9.16892e-06
ENSG00000087470	DNM1L	6.33326	1.14602	4.89435e-07	9.27599e-06
ENSG00000254996	ANKHD1-EIF4EBP3	7.57783	1.04373	4.92268e-07	9.30999e-06
ENSG00000101639	CEP192	4.9575	1.87755	4.94393e-07	9.3305e-06
ENSG00000135945	REV1	4.43675	1.1961	4.95343e-07	9.33859e-06
ENSG00000225470	JPX	5.73043	1.15267	4.95973e-07	9.34066e-06
ENSG00000091039	OSBPL8	6.04915	1.20721	4.98115e-07	9.37114e-06
ENSG00000115966	ATF2	3.08109	1.63003	4.99341e-07	9.37915e-06
ENSG00000175455	CCDC14	5.38095	1.87132	5.00034e-07	9.37915e-06
ENSG00000077254	USP33	6.12986	1.17642	5.02577e-07	9.41558e-06
ENSG00000133302	SLF1	4.51119	1.61862	5.04034e-07	9.43302e-06
ENSG00000166181	API5	6.00291	1.1061	5.05284e-07	9.44656e-06
ENSG00000163605	PPP4R2	5.68952	1.08303	5.08396e-07	9.48147e-06
ENSG00000163349	HIPK1	5.5029	1.02646	5.09267e-07	9.48147e-06
ENSG00000115365	LANCL1	4.66672	1.20159	5.12682e-07	9.51539e-06
ENSG00000158290	CUL4B	5.89352	1.08054	5.13925e-07	9.5286e-06
ENSG00000078747	ITCH	5.74249	1.04319	5.17689e-07	9.57976e-06
ENSG00000169855	ROBO1	0.765438	3.39271	5.18229e-07	9.57976e-06
ENSG00000136813	ECPAS	6.60983	1.03274	5.18287e-07	9.57976e-06
ENSG00000138593	SECISBP2L	5.98802	1.22474	5.2048e-07	9.6005e-06
ENSG00000058804	NDC1	4.12828	1.19549	5.23021e-07	9.62757e-06
ENSG00000122483	CCDC18	5.7396	1.14075	5.25147e-07	9.65678e-06
ENSG00000186340	THBS2	7.14173	1.06073	5.2887e-07	9.6908e-06
ENSG00000152904	GGPS1	4.06265	1.17551	5.35334e-07	9.7884e-06
ENSG00000068878	PSME4	4.96785	1.16764	5.35581e-07	9.7884e-06
ENSG00000173875	ZNF791	3.70306	1.30285	5.36932e-07	9.79314e-06
ENSG00000096063	SRPK1	6.71131	1.07584	5.42884e-07	9.85159e-06
ENSG00000070367	EXOC5	6.13229	1.1855	5.44831e-07	9.87691e-06
ENSG00000163625	WDFY3	5.23608	1.02168	5.46721e-07	9.89119e-06
ENSG00000169251	NMD3	4.61593	1.12213	5.47339e-07	9.89237e-06
ENSG00000104218	CSPP1	5.08491	1.17523	5.47948e-07	9.89341e-06
ENSG00000100578	KIAA0586	5.07875	1.24676	5.52396e-07	9.95972e-06
ENSG00000119698	PPP4R4	2.19013	2.2122	5.54784e-07	9.98666e-06
ENSG00000149177	PTPRJ	4.34397	1.13392	5.55903e-07	9.99677e-06
ENSG00000062370	ZNF112	2.65795	1.61453	5.61254e-07	1.00646e-05
ENSG00000188641	DPYD	3.50714	1.38997	5.61511e-07	1.00646e-05
ENSG00000151247	EIF4E	6.1189	1.01714	5.62043e-07	1.00646e-05
ENSG00000119969	HELLS	6.58906	1.16572	5.63211e-07	1.00676e-05
ENSG00000117650	NEK2	5.7564	1.02271	5.67794e-07	1.01048e-05
ENSG00000234085	ENSG00000234085	0.430203	3.44802	5.6811e-07	1.01048e-05
ENSG00000163428	LRRC58	3.76975	1.29834	5.70899e-07	1.01343e-05
ENSG00000215421	ZNF407	3.78791	1.39336	5.79262e-07	1.02604e-05
ENSG00000164506	STXBP5	4.21031	1.18492	5.7972e-07	1.02604e-05
ENSG00000171681	ATF7IP	5.91628	1.13111	5.81035e-07	1.02714e-05
ENSG00000174720	LARP7	7.16567	1.02833	5.86897e-07	1.03568e-05
ENSG00000135541	AHI1	4.30766	1.7415	5.88154e-07	1.03586e-05
ENSG00000106484	MEST	4.80555	1.04853	5.88735e-07	1.03586e-05
ENSG00000175387	SMAD2	5.34962	1.03828	5.90126e-07	1.03729e-05
ENSG00000165476	REEP3	5.13905	1.03926	5.92122e-07	1.03876e-05
ENSG00000126777	KTN1	9.91849	1.54707	5.92919e-07	1.03915e-05
ENSG00000127990	SGCE	4.3876	1.37279	6.02477e-07	1.05384e-05
ENSG00000153310	CYRIB	5.35044	1.07652	6.04352e-07	1.05608e-05
ENSG00000115750	TAF1B	3.13304	1.46196	6.14267e-07	1.07132e-05
ENSG00000243701	DUBR	2.53546	1.59323	6.16255e-07	1.07375e-05
ENSG00000153015	CWC27	7.70881	1.02551	6.18221e-07	1.07557e-05
ENSG00000308423	ENSG00000308423	2.05178	2.01265	6.19976e-07	1.07709e-05
ENSG00000197323	TRIM33	4.94018	1.23322	6.21053e-07	1.07748e-05
ENSG00000137492	THAP12	6.23227	1.01218	6.22044e-07	1.07755e-05
ENSG00000112742	TTK	4.66407	1.10731	6.23614e-07	1.07893e-05
ENSG00000295753	ENSG00000295753	2.6975	1.67681	6.25128e-07	1.07893e-05
ENSG00000163291	PAQR3	4.19935	1.13755	6.25189e-07	1.07893e-05
ENSG00000197275	RAD54B	3.30377	1.52251	6.25247e-07	1.07893e-05
ENSG00000067167	TRAM1	5.07676	1.02883	6.30847e-07	1.08657e-05
ENSG00000177888	ZBTB41	2.61758	1.78113	6.34583e-07	1.09084e-05
ENSG00000142875	PRKACB	4.05768	1.22927	6.38468e-07	1.09637e-05
ENSG00000024526	DEPDC1	5.07644	1.13193	6.39713e-07	1.0965e-05
ENSG00000184661	CDCA2	5.83578	1.10965	6.40796e-07	1.09679e-05
ENSG00000143401	ANP32E	7.65612	1.11367	6.41922e-07	1.09714e-05
ENSG00000119927	GPAM	3.79048	1.27293	6.43089e-07	1.09809e-05
ENSG00000128641	MYO1B	7.2565	1.02257	6.45663e-07	1.10039e-05
ENSG00000233251	ENSG00000233251	2.10723	2.15567	6.49071e-07	1.1041e-05
ENSG00000115145	STAM2	4.62682	1.22617	6.54452e-07	1.11009e-05
ENSG00000060749	QSER1	4.4436	1.45886	6.60514e-07	1.11932e-05
ENSG00000006634	DBF4	4.97615	1.07828	6.66563e-07	1.1285e-05
ENSG00000288643	ENSG00000288643	3.58728	1.32927	6.70808e-07	1.13461e-05
ENSG00000228159	LINC01674	0.818202	2.81868	6.73529e-07	1.13814e-05
ENSG00000148700	ADD3	5.91604	1.63098	6.78945e-07	1.14406e-05
ENSG00000119285	HEATR1	5.19754	1.07716	6.8182e-07	1.14676e-05
ENSG00000096968	JAK2	3.38303	1.57321	6.82168e-07	1.14676e-05
ENSG00000104133	SPG11	4.479	1.26057	6.82466e-07	1.14676e-05
ENSG00000114450	GNB4	4.22581	1.18512	6.83985e-07	1.14764e-05
ENSG00000115760	BIRC6	5.26336	1.44773	6.84272e-07	1.14764e-05
ENSG00000269378	ITGB1P1	3.06515	1.59962	6.86753e-07	1.14965e-05
ENSG00000163960	UBXN7	5.92296	1.41907	6.88913e-07	1.1522e-05
ENSG00000177853	ZNF518A	2.88409	1.94016	6.9478e-07	1.16092e-05
ENSG00000135049	AGTPBP1	3.25338	1.69187	6.98291e-07	1.16567e-05
ENSG00000138078	PREPL	4.01412	1.25585	6.98922e-07	1.16567e-05
ENSG00000115159	GPD2	4.00707	1.16974	7.00111e-07	1.16657e-05
ENSG00000291006	ENSG00000291006	4.80678	1.13395	7.023e-07	1.16724e-05
ENSG00000151693	ASAP2	4.89084	1.1401	7.11093e-07	1.1783e-05
ENSG00000107669	ATE1	2.62946	1.68683	7.11919e-07	1.17858e-05
ENSG00000198791	CNOT7	5.89409	1.04434	7.13394e-07	1.17912e-05
ENSG00000115904	SOS1	5.23481	1.16707	7.13715e-07	1.17912e-05
ENSG00000065243	PKN2	5.65546	1.34022	7.14695e-07	1.17912e-05
ENSG00000204217	BMPR2	5.61371	1.11259	7.15534e-07	1.17912e-05
ENSG00000168566	SNRNP48	5.19364	1.14004	7.19068e-07	1.18385e-05
ENSG00000072274	TFRC	5.57372	1.06675	7.20529e-07	1.18517e-05
ENSG00000060982	BCAT1	5.85525	1.14699	7.22024e-07	1.18545e-05
ENSG00000008869	HEATR5B	3.50413	1.33581	7.23727e-07	1.18717e-05
ENSG00000306825	ENSG00000306825	1.80123	1.99466	7.25139e-07	1.18797e-05
ENSG00000165672	PRDX3	4.44805	1.06808	7.25545e-07	1.18797e-05
ENSG00000293886	ENSG00000293886	4.36409	1.38852	7.27013e-07	1.18929e-05
ENSG00000147679	UTP23	5.19574	1.07021	7.2917e-07	1.19133e-05
ENSG00000107581	EIF3A	10.1099	1.0059	7.2959e-07	1.19133e-05
ENSG00000123213	NLN	4.95125	1.21123	7.32377e-07	1.19393e-05
ENSG00000104093	DMXL2	4.29635	1.83122	7.32854e-07	1.19393e-05
ENSG00000176102	CSTF3	5.3771	1.09233	7.38707e-07	1.20041e-05
ENSG00000101745	ANKRD12	6.48448	1.8283	7.39359e-07	1.20041e-05
ENSG00000137145	DENND4C	3.34195	1.86316	7.40705e-07	1.20073e-05
ENSG00000171940	ZNF217	5.47326	1.01462	7.4217e-07	1.20202e-05
ENSG00000156256	USP16	5.94932	1.04707	7.43426e-07	1.20225e-05
ENSG00000163535	SGO2	6.13148	1.23531	7.45621e-07	1.20326e-05
ENSG00000119636	BBOF1	3.46212	1.357	7.48824e-07	1.20626e-05
ENSG00000187951	ENSG00000187951	3.19337	1.36072	7.51902e-07	1.21013e-05
ENSG00000102763	VWA8	4.46731	1.1023	7.60756e-07	1.22e-05
ENSG00000171150	SOCS5	3.79828	1.69084	7.64531e-07	1.22347e-05
ENSG00000125482	TTF1	4.6146	1.03899	7.71671e-07	1.22956e-05
ENSG00000213186	TRIM59	3.73874	1.29025	7.72206e-07	1.22956e-05
ENSG00000102081	FMR1	6.14582	1.04824	7.7281e-07	1.22956e-05
ENSG00000138468	SENP7	2.58404	1.72149	7.7966e-07	1.23704e-05
ENSG00000272980	ENSG00000272980	5.35289	1.00681	7.81074e-07	1.23709e-05
ENSG00000198146	ZNF770	4.17166	1.44574	7.85418e-07	1.24023e-05
ENSG00000198887	SMC5	6.49953	1.39741	7.9001e-07	1.24465e-05
ENSG00000138653	NDST4	0.702202	3.75764	7.9154e-07	1.24487e-05
ENSG00000131437	KIF3A	5.90635	1.26134	7.97124e-07	1.24897e-05
ENSG00000198826	ARHGAP11A	7.6007	1.01249	7.99362e-07	1.25059e-05
ENSG00000213443	NPM1P7	4.01178	1.32517	8.0158e-07	1.25083e-05
ENSG00000171241	SHCBP1	6.66275	1.01699	8.01669e-07	1.25083e-05
ENSG00000108443	RPS6KB1	5.45556	1.1155	8.01804e-07	1.25083e-05
ENSG00000106524	ANKMY2	3.86843	1.31574	8.03838e-07	1.25155e-05
ENSG00000235635	ENSG00000235635	2.02622	2.00697	8.04166e-07	1.25155e-05
ENSG00000137941	TTLL7	3.54548	1.26355	8.0586e-07	1.2531e-05
ENSG00000135905	DOCK10	4.48666	1.44409	8.07754e-07	1.25496e-05
ENSG00000213467	HMGB1P37	4.36121	1.38838	8.11706e-07	1.25855e-05
ENSG00000259781	HMGB1P6	7.93026	1.00107	8.12874e-07	1.25855e-05
ENSG00000124486	USP9X	7.24329	1.52688	8.14912e-07	1.26062e-05
ENSG00000152495	CAMK4	2.56648	1.54616	8.21725e-07	1.27006e-05
ENSG00000154265	ABCA5	3.3522	1.8665	8.34352e-07	1.28294e-05
ENSG00000129493	HEATR5A	3.66396	1.2047	8.3865e-07	1.28734e-05
ENSG00000226314	ZKSCAN8P1	1.25334	2.62122	8.4021e-07	1.28863e-05
ENSG00000288928	ENSG00000288928	1.39818	2.23845	8.44741e-07	1.29248e-05
ENSG00000107643	MAPK8	4.47495	1.06827	8.4488e-07	1.29248e-05
ENSG00000245205	EEF1A1P4	5.32281	1.05464	8.46465e-07	1.2938e-05
ENSG00000230551	ENSG00000230551	4.37629	1.08704	8.52436e-07	1.30182e-05
ENSG00000128915	ICE2	3.84111	1.48007	8.53889e-07	1.30293e-05
ENSG00000187790	FANCM	3.59864	1.42841	8.55658e-07	1.30451e-05
ENSG00000066557	LRRC40	3.31196	1.32064	8.5763e-07	1.30641e-05
ENSG00000197312	DDI2	3.70933	1.30211	8.59761e-07	1.30723e-05
ENSG00000146833	TRIM4	5.36974	1.01703	8.60355e-07	1.30723e-05
ENSG00000251018	HMMR-AS1	3.79733	1.33187	8.67811e-07	1.31466e-05
ENSG00000197601	FAR1	3.97975	1.35675	8.68908e-07	1.31466e-05
ENSG00000139354	GAS2L3	4.38497	1.12957	8.74118e-07	1.32113e-05
ENSG00000168542	COL3A1	5.90487	1.2707	8.7466e-07	1.32113e-05
ENSG00000105819	PMPCB	5.73122	1.09905	8.76951e-07	1.32347e-05
ENSG00000067334	DNTTIP2	6.88798	1.12703	8.7871e-07	1.32501e-05
ENSG00000249855	EEF1A1P19	4.3562	1.09195	8.82922e-07	1.33025e-05
ENSG00000067208	EVI5	5.71743	1.08002	8.83917e-07	1.33031e-05
ENSG00000189180	ZNF33A	3.5962	1.55432	8.84999e-07	1.33031e-05
ENSG00000123505	AMD1	4.55889	1.15369	8.88669e-07	1.3333e-05
ENSG00000230043	TMSB4XP6	2.6531	1.60763	9.00865e-07	1.34934e-05
ENSG00000162636	EEIG2	3.30684	1.69738	9.03508e-07	1.352e-05
ENSG00000132294	EFR3A	4.30488	1.16682	9.04148e-07	1.352e-05
ENSG00000168803	ADAL	3.92755	1.1864	9.05098e-07	1.35229e-05
ENSG00000118263	KLF7	5.26924	1.05235	9.20009e-07	1.37228e-05
ENSG00000278381	ENSG00000278381	-0.291687	4.77642	9.22968e-07	1.37441e-05
ENSG00000008086	CDKL5	2.95112	1.57528	9.27513e-07	1.38003e-05
ENSG00000224000	ENSG00000224000	1.03038	2.74849	9.32751e-07	1.38553e-05
ENSG00000114573	ATP6V1A	3.83856	1.24638	9.35545e-07	1.38818e-05
ENSG00000198538	ZNF28	2.73266	1.4908	9.36086e-07	1.38818e-05
ENSG00000249532	MIR302CHG	6.17718	1.01183	9.43941e-07	1.39867e-05
ENSG00000244513	EOGT-DT	4.21061	1.15777	9.46194e-07	1.39931e-05
ENSG00000005175	RPAP3	6.56303	1.04773	9.47896e-07	1.39931e-05
ENSG00000186522	SEPTIN10	6.43287	1.08478	9.48276e-07	1.39931e-05
ENSG00000138376	BARD1	3.35277	1.34723	9.51971e-07	1.40361e-05
ENSG00000102189	EEA1	6.05336	1.19826	9.57228e-07	1.40904e-05
ENSG00000005810	MYCBP2	5.86054	1.2183	9.58295e-07	1.40946e-05
ENSG00000305447	ENSG00000305447	3.62828	1.24735	9.60744e-07	1.4119e-05
ENSG00000289444	ENSG00000289444	2.47414	1.63755	9.7149e-07	1.42652e-05
ENSG00000143797	MBOAT2	4.06535	1.24953	9.77176e-07	1.43019e-05
ENSG00000139505	MTMR6	4.92448	1.08542	9.80221e-07	1.43231e-05
ENSG00000152443	ZNF776	3.15081	1.30232	9.8235e-07	1.43276e-05
ENSG00000111897	SERINC1	6.23252	1.54946	9.83607e-07	1.43276e-05
ENSG00000142065	ZFP14	2.00308	2.08396	9.88974e-07	1.43914e-05
ENSG00000196912	ANKRD36B	2.94761	1.74262	9.90021e-07	1.43914e-05
ENSG00000112078	KCTD20	4.64035	1.12525	1.00084e-06	1.45179e-05
ENSG00000064651	SLC12A2	4.78569	1.05206	1.00663e-06	1.45889e-05
ENSG00000182141	ZNF708	3.03786	1.5004	1.00737e-06	1.45889e-05
ENSG00000124151	NCOA3	5.46446	1.12177	1.01117e-06	1.46264e-05
ENSG00000004897	CDC27	6.03608	1.12784	1.01387e-06	1.4641e-05
ENSG00000178904	DPY19L3	3.30187	1.33637	1.01423e-06	1.4641e-05
ENSG00000178567	EPM2AIP1	3.16353	1.57154	1.02329e-06	1.47456e-05
ENSG00000197372	ZNF675	2.78871	1.4429	1.02547e-06	1.47456e-05
ENSG00000119844	AFTPH	4.39116	1.19579	1.02585e-06	1.47456e-05
ENSG00000095564	BTAF1	5.73555	2.06695	1.02586e-06	1.47456e-05
ENSG00000119979	DENND10	3.71969	1.25527	1.02849e-06	1.47456e-05
ENSG00000295934	ENSG00000295934	3.01712	1.44965	1.02876e-06	1.47456e-05
ENSG00000078142	PIK3C3	4.52732	1.24395	1.04164e-06	1.49046e-05
ENSG00000117155	SSX2IP	5.04644	1.03579	1.04248e-06	1.49047e-05
ENSG00000145388	METTL14	5.53867	1.03468	1.04388e-06	1.49117e-05
ENSG00000230562	FAM133DP	1.91339	1.83579	1.04463e-06	1.49117e-05
ENSG00000132356	PRKAA1	6.46007	1.09641	1.04808e-06	1.49491e-05
ENSG00000251079	BMS1P2	2.69738	1.44053	1.05119e-06	1.49644e-05
ENSG00000102271	KLHL4	0.782607	3.41538	1.05178e-06	1.49644e-05
ENSG00000112312	GMNN	5.66243	1.02607	1.05249e-06	1.49644e-05
ENSG00000058063	ATP11B	4.9609	1.58093	1.05508e-06	1.49772e-05
ENSG00000081014	AP4E1	4.78774	1.049	1.05562e-06	1.49772e-05
ENSG00000138095	LRPPRC	5.39454	1.05385	1.0559e-06	1.49772e-05
ENSG00000165490	DDIAS	3.34127	1.41934	1.05833e-06	1.49839e-05
ENSG00000196712	NF1	5.99048	1.17933	1.06189e-06	1.50147e-05
ENSG00000177034	MTX3	3.85379	1.28867	1.06451e-06	1.50398e-05
ENSG00000131269	ABCB7	4.47031	1.08364	1.06975e-06	1.5085e-05
ENSG00000197977	ELOVL2	3.59853	1.23402	1.07225e-06	1.5085e-05
ENSG00000044459	CNTLN	4.82462	1.01541	1.07353e-06	1.5085e-05
ENSG00000145715	RASA1	5.20588	1.08019	1.07359e-06	1.5085e-05
ENSG00000285664	ENSG00000285664	2.69384	1.57711	1.07549e-06	1.50998e-05
ENSG00000236526	BTBD3-AS1	2.82196	1.47733	1.08736e-06	1.52188e-05
ENSG00000089048	ESF1	6.23694	1.04888	1.09059e-06	1.52521e-05
ENSG00000101596	SMCHD1	6.42474	1.34266	1.09204e-06	1.52601e-05
ENSG00000178177	LCORL	3.6157	1.23434	1.09286e-06	1.52601e-05
ENSG00000135999	EPC2	4.15319	1.16415	1.09796e-06	1.52955e-05
ENSG00000125355	TMEM255A	2.2941	1.72596	1.1032e-06	1.53447e-05
ENSG00000079950	STX7	5.22763	1.00727	1.1095e-06	1.54204e-05
ENSG00000290921	ENSG00000290921	3.34079	1.31988	1.115e-06	1.54252e-05
ENSG00000154429	CCSAP	3.09558	1.36984	1.11533e-06	1.54252e-05
ENSG00000118873	RAB3GAP2	4.15369	1.40844	1.11537e-06	1.54252e-05
ENSG00000137770	CTDSPL2	5.35806	1.60943	1.11541e-06	1.54252e-05
ENSG00000172175	MALT1	3.63307	1.24868	1.13552e-06	1.56485e-05
ENSG00000223551	TMSB4XP4	2.17457	1.70163	1.14631e-06	1.57851e-05
ENSG00000130023	ERMARD	2.61774	1.6021	1.14797e-06	1.57958e-05
ENSG00000174173	TRMT10C	3.99545	1.25423	1.14928e-06	1.57981e-05
ENSG00000167637	ZNF283	2.6196	1.62038	1.1499e-06	1.57981e-05
ENSG00000188158	NHS	3.83424	1.97296	1.16064e-06	1.59335e-05
ENSG00000167384	ZNF180	3.03372	1.41312	1.16524e-06	1.59614e-05
ENSG00000130844	ZNF331	3.98661	1.11623	1.16524e-06	1.59614e-05
ENSG00000116754	SRSF11	9.07327	1.03297	1.16578e-06	1.59614e-05
ENSG00000164190	NIPBL	7.24759	1.55355	1.16695e-06	1.59614e-05
ENSG00000148158	SNX30	4.73362	1.00515	1.16713e-06	1.59614e-05
ENSG00000154359	LONRF1	2.88941	1.3667	1.16974e-06	1.59729e-05
ENSG00000122257	RBBP6	6.70009	1.4311	1.17973e-06	1.60603e-05
ENSG00000163558	PRKCI	4.58595	1.11316	1.18311e-06	1.60818e-05
ENSG00000171634	BPTF	7.42156	1.31693	1.18405e-06	1.60824e-05
ENSG00000155744	HYCC2	2.96641	1.47362	1.18734e-06	1.61149e-05
ENSG00000064933	PMS1	3.7827	1.23211	1.19364e-06	1.61732e-05
ENSG00000296265	ENSG00000296265	3.04262	1.41589	1.19435e-06	1.61732e-05
ENSG00000107290	SETX	5.01683	1.69112	1.20089e-06	1.62129e-05
ENSG00000153147	SMARCA5	7.88916	1.22421	1.20692e-06	1.62703e-05
ENSG00000139116	KIF21A	3.7775	2.70841	1.20696e-06	1.62703e-05
ENSG00000085832	EPS15	5.33362	1.02775	1.21381e-06	1.63504e-05
ENSG00000085433	WDR47	3.7538	1.24248	1.21676e-06	1.63779e-05
ENSG00000014824	SLC30A9	5.62643	1.08339	1.22196e-06	1.64157e-05
ENSG00000109390	NDUFC1	5.52026	1.03301	1.22271e-06	1.64157e-05
ENSG00000229676	ZNF492	0.869013	2.55265	1.22324e-06	1.64157e-05
ENSG00000205100	HSP90AA4P	1.87582	1.97625	1.22688e-06	1.64277e-05
ENSG00000300022	ENSG00000300022	2.59713	1.74998	1.23503e-06	1.65245e-05
ENSG00000128989	ARPP19	6.13437	1.07028	1.23909e-06	1.65574e-05
ENSG00000196792	STRN3	5.35988	1.16375	1.23934e-06	1.65574e-05
ENSG00000116266	STXBP3	4.53582	1.16381	1.24271e-06	1.65901e-05
ENSG00000101333	PLCB4	4.41299	1.65182	1.25024e-06	1.66534e-05
ENSG00000171444	MCC	3.03136	1.35804	1.25698e-06	1.6706e-05
ENSG00000005483	KMT2E	6.47701	1.95216	1.26136e-06	1.67206e-05
ENSG00000286132	ENSG00000286132	2.36555	1.67615	1.27425e-06	1.68356e-05
ENSG00000005889	ZFX	4.54562	1.46811	1.27697e-06	1.68592e-05
ENSG00000189308	LIN54	4.45979	1.03754	1.28412e-06	1.69411e-05
ENSG00000096717	SIRT1	4.76858	1.08155	1.29211e-06	1.70089e-05
ENSG00000186472	PCLO	4.64373	1.32917	1.29669e-06	1.70568e-05
ENSG00000053900	ANAPC4	3.11435	1.34285	1.29989e-06	1.70737e-05
ENSG00000283782	ENSG00000283782	7.43904	1.16565	1.30531e-06	1.71199e-05
ENSG00000104517	UBR5	6.46608	1.3856	1.31067e-06	1.71777e-05
ENSG00000290453	ENSG00000290453	2.73633	1.39529	1.31223e-06	1.71837e-05
ENSG00000110066	KMT5B	5.17009	1.11217	1.31305e-06	1.71837e-05
ENSG00000241316	SUCLG2-DT	3.40672	1.2115	1.31638e-06	1.71979e-05
ENSG00000186480	INSIG1	3.45091	1.28385	1.33272e-06	1.72897e-05
ENSG00000197579	TOPORS	5.72799	1.30505	1.3404e-06	1.73745e-05
ENSG00000285948	ENSG00000285948	4.44028	1.16761	1.34161e-06	1.73745e-05
ENSG00000005812	FBXL3	5.24797	1.0976	1.34457e-06	1.73931e-05
ENSG00000113742	CPEB4	3.83993	1.17799	1.34918e-06	1.74401e-05
ENSG00000307927	ENSG00000307927	3.29844	1.31817	1.36612e-06	1.76083e-05
ENSG00000166510	CCDC68	3.37009	1.52806	1.37438e-06	1.76605e-05
ENSG00000140259	MFAP1	8.40038	1.0478	1.3744e-06	1.76605e-05
ENSG00000107679	PLEKHA1	2.38115	1.56023	1.37647e-06	1.76655e-05
ENSG00000170921	TANC2	5.15453	1.10025	1.37862e-06	1.76769e-05
ENSG00000196911	KPNA5	2.42671	1.55406	1.38446e-06	1.76795e-05
ENSG00000173276	ZBTB21	3.65774	1.34087	1.38695e-06	1.76861e-05
ENSG00000152520	PAN3	4.35103	1.40829	1.39896e-06	1.77978e-05
ENSG00000236051	MYCBP2-AS1	4.01755	1.27363	1.39968e-06	1.77978e-05
ENSG00000116539	ASH1L	5.55126	1.34859	1.40346e-06	1.78238e-05
ENSG00000156475	PPP2R2B	0.883256	3.18396	1.40414e-06	1.78238e-05
ENSG00000164176	EDIL3	3.92485	1.13535	1.41073e-06	1.78749e-05
ENSG00000120868	APAF1	3.93274	1.2199	1.43115e-06	1.80807e-05
ENSG00000164985	PSIP1	9.35803	1.04434	1.43173e-06	1.80807e-05
ENSG00000147421	HMBOX1	3.37079	1.24107	1.43202e-06	1.80807e-05
ENSG00000112079	STK38	6.01554	1.00977	1.43331e-06	1.80843e-05
ENSG00000182827	ACBD3	6.27031	1.16205	1.43984e-06	1.81337e-05
ENSG00000066654	THUMPD1	5.0081	1.31467	1.44148e-06	1.81364e-05
ENSG00000147050	KDM6A	3.19521	1.338	1.44417e-06	1.81575e-05
ENSG00000118482	PHF3	7.07125	1.71233	1.45878e-06	1.8277e-05
ENSG00000171408	PDE7B	1.93823	2.16915	1.4588e-06	1.8277e-05
ENSG00000228502	EEF1A1P11	4.46107	1.06107	1.45979e-06	1.8277e-05
ENSG00000140367	UBE2Q2	5.83648	1.01283	1.48727e-06	1.84919e-05
ENSG00000163660	CCNL1	4.59516	1.22076	1.49037e-06	1.85176e-05
ENSG00000247828	TMEM161B-DT	3.44997	1.22233	1.50453e-06	1.86033e-05
ENSG00000134444	RELCH	4.31468	1.02193	1.50795e-06	1.86326e-05
ENSG00000148153	INIP	4.90011	1.00004	1.51037e-06	1.86369e-05
ENSG00000248710	TRIM59-IFT80	3.57075	1.45952	1.51267e-06	1.86508e-05
ENSG00000137831	UACA	9.0088	1.92256	1.51953e-06	1.86985e-05
ENSG00000088970	KIZ	3.40101	1.39158	1.52551e-06	1.87463e-05
ENSG00000164073	MFSD8	2.8624	1.42883	1.52711e-06	1.87468e-05
ENSG00000137845	ADAM10	6.195	1.18114	1.53388e-06	1.87938e-05
ENSG00000153201	RANBP2	6.6568	1.66703	1.53886e-06	1.88027e-05
ENSG00000230590	FTX	5.81901	1.28967	1.55593e-06	1.89127e-05
ENSG00000169018	FEM1B	4.12191	1.04402	1.5582e-06	1.89275e-05
ENSG00000307859	ENSG00000307859	-0.426489	4.62032	1.56062e-06	1.89441e-05
ENSG00000196705	ZNF431	2.65931	1.49415	1.5661e-06	1.89773e-05
ENSG00000127947	PTPN12	6.10637	1.21462	1.57244e-06	1.89824e-05
ENSG00000124459	ZNF45	4.18322	1.17482	1.58699e-06	1.90704e-05
ENSG00000078403	MLLT10	3.7425	1.20829	1.59701e-06	1.91395e-05
ENSG00000118496	FBXO30	4.27782	1.22237	1.59887e-06	1.91434e-05
ENSG00000120647	CCDC77	5.3677	1.00269	1.59946e-06	1.91434e-05
ENSG00000225206	MIR137HG	3.0924	1.53578	1.61273e-06	1.92388e-05
ENSG00000106692	FKTN	3.8917	1.42589	1.6128e-06	1.92388e-05
ENSG00000198642	KLHL9	2.87488	1.36978	1.6176e-06	1.92833e-05
ENSG00000130856	ZNF236	3.96909	1.2731	1.63894e-06	1.94728e-05
ENSG00000155085	AK9	2.85542	1.49964	1.65133e-06	1.95941e-05
ENSG00000120662	MTRF1	3.7475	1.35723	1.65633e-06	1.96342e-05
ENSG00000177119	ANO6	6.49917	1.0666	1.66978e-06	1.97607e-05
ENSG00000197062	ZSCAN26	3.56947	1.24054	1.67433e-06	1.97753e-05
ENSG00000197753	LHFPL5	3.74153	1.14348	1.67767e-06	1.98018e-05
ENSG00000094975	SUCO	4.71651	1.11371	1.68387e-06	1.98301e-05
ENSG00000170006	TMEM154	3.58049	1.24393	1.6843e-06	1.98301e-05
ENSG00000180488	MIGA1	3.66605	1.32192	1.68449e-06	1.98301e-05
ENSG00000165730	STOX1	1.43255	2.11139	1.69042e-06	1.98738e-05
ENSG00000144674	GOLGA4	7.65877	1.24209	1.69934e-06	1.99395e-05
ENSG00000197857	ZNF44	3.21884	1.56198	1.7018e-06	1.99515e-05
ENSG00000167380	ZNF226	3.67529	1.17258	1.70279e-06	1.99515e-05
ENSG00000124177	CHD6	7.29325	1.12893	1.70371e-06	1.99515e-05
ENSG00000134313	KIDINS220	5.76044	1.24012	1.70852e-06	1.99805e-05
ENSG00000128881	TTBK2	4.48791	1.1309	1.7095e-06	1.99805e-05
ENSG00000035499	DEPDC1B	4.03889	1.04579	1.71064e-06	1.99805e-05
ENSG00000134982	APC	4.89078	1.68396	1.72502e-06	2.00945e-05
ENSG00000211448	DIO2	1.62504	4.12247	1.73424e-06	2.01511e-05
ENSG00000290482	ENSG00000290482	4.20998	1.14403	1.7371e-06	2.01596e-05
ENSG00000091656	ZFHX4	4.83954	1.19912	1.73722e-06	2.01596e-05
ENSG00000140396	NCOA2	3.15255	1.29661	1.75558e-06	2.0307e-05
ENSG00000211456	SACM1L	4.10602	1.0905	1.77279e-06	2.04269e-05
ENSG00000021826	CPS1	4.04502	1.20884	1.77505e-06	2.04398e-05
ENSG00000121058	COIL	5.15806	1.03133	1.77831e-06	2.04511e-05
ENSG00000265817	FSBP	3.19848	1.42401	1.78354e-06	2.04589e-05
ENSG00000226478	UPF3AP1	2.28636	1.60442	1.78846e-06	2.04628e-05
ENSG00000256525	POLG2	3.65932	1.18744	1.81789e-06	2.06856e-05
ENSG00000153933	DGKE	2.98198	1.29874	1.81908e-06	2.06856e-05
ENSG00000214199	EEF1A1P12	3.18152	1.2502	1.81946e-06	2.06856e-05
ENSG00000165185	KIAA1958	2.19129	1.64566	1.82286e-06	2.0711e-05
ENSG00000101752	MIB1	5.3398	1.0175	1.83125e-06	2.07538e-05
ENSG00000198839	ZNF277	3.79981	1.42947	1.83732e-06	2.07892e-05
ENSG00000136536	MARCHF7	4.76526	1.0783	1.83785e-06	2.07892e-05
ENSG00000001084	GCLC	3.40575	1.18179	1.85424e-06	2.09217e-05
ENSG00000113300	CNOT6	5.27491	1.14903	1.85571e-06	2.09236e-05
ENSG00000173275	ZNF449	1.48679	2.10166	1.8599e-06	2.09428e-05
ENSG00000165572	KBTBD6	4.15911	1.03414	1.8613e-06	2.09428e-05
ENSG00000102038	SMARCA1	7.03165	1.07312	1.86195e-06	2.09428e-05
ENSG00000124198	ARFGEF2	6.17396	1.05968	1.88307e-06	2.11413e-05
ENSG00000121988	ZRANB3	2.68155	1.38203	1.88313e-06	2.11413e-05
ENSG00000245112	SMARCA5-AS1	4.18511	1.19354	1.89707e-06	2.1234e-05
ENSG00000107938	EDRF1	4.05385	1.06028	1.90537e-06	2.12976e-05
ENSG00000113163	CERT1	5.79467	1.1205	1.91234e-06	2.13622e-05
ENSG00000122970	IFT81	5.01581	1.03112	1.92169e-06	2.14251e-05
ENSG00000251307	CCNO-DT	3.56898	1.31422	1.92507e-06	2.14251e-05
ENSG00000178295	GEN1	2.68788	1.44204	1.92812e-06	2.1445e-05
ENSG00000142556	ZNF614	2.75278	1.33366	1.93363e-06	2.14656e-05
ENSG00000106701	FSD1L	1.59935	2.06057	1.94114e-06	2.15005e-05
ENSG00000228623	ZNF883	2.54856	2.00302	1.9439e-06	2.15005e-05
ENSG00000280128	ENSG00000280128	3.45768	1.28665	1.94628e-06	2.15134e-05
ENSG00000077458	FAM76B	3.77837	1.24248	1.95445e-06	2.15721e-05
ENSG00000025156	HSF2	3.78011	1.13899	1.95506e-06	2.15721e-05
ENSG00000168538	TRAPPC11	2.99802	1.35227	1.95961e-06	2.15942e-05
ENSG00000137992	DBT	3.23529	1.6129	1.97889e-06	2.17718e-05
ENSG00000158711	ELK4	2.81762	1.35456	1.9917e-06	2.18806e-05
ENSG00000156531	PHF6	4.72549	1.42021	2.00154e-06	2.19517e-05
ENSG00000136021	SCYL2	4.42479	1.34018	2.00188e-06	2.19517e-05
ENSG00000113971	NPHP3	3.11903	1.35983	2.00306e-06	2.19517e-05
ENSG00000127328	RAB3IP	3.08113	1.33349	2.02855e-06	2.2145e-05
ENSG00000173588	CEP83	4.35064	1.11908	2.02935e-06	2.2145e-05
ENSG00000118965	WDR35	2.89249	1.92384	2.05403e-06	2.23368e-05
ENSG00000004700	RECQL	5.77863	1.25678	2.0544e-06	2.23368e-05
ENSG00000170448	NFXL1	2.88036	1.41125	2.06255e-06	2.23982e-05
ENSG00000143033	MTF2	4.55654	1.12484	2.06464e-06	2.24073e-05
ENSG00000188811	NHLRC3	4.67468	1.07132	2.07042e-06	2.24564e-05
ENSG00000196199	MPHOSPH8	8.14799	1.00756	2.08101e-06	2.25441e-05
ENSG00000128692	EIF2S2P4	3.13095	1.24904	2.0833e-06	2.25553e-05
ENSG00000299075	ENSG00000299075	0.94077	2.49724	2.08535e-06	2.25638e-05
ENSG00000214548	MEG3	8.35374	1.24655	2.08765e-06	2.2575e-05
ENSG00000109606	DHX15	6.00297	1.14325	2.09966e-06	2.26437e-05
ENSG00000153721	CNKSR3	3.67707	1.25865	2.10007e-06	2.26437e-05
ENSG00000143079	CTTNBP2NL	5.71389	1.03367	2.10085e-06	2.26437e-05
ENSG00000083223	TUT7	5.7789	1.62413	2.10629e-06	2.26673e-05
ENSG00000169629	RGPD8	3.82898	1.38891	2.10761e-06	2.26679e-05
ENSG00000163728	TTC14	4.75399	1.19838	2.11397e-06	2.27091e-05
ENSG00000132549	VPS13B	3.42611	1.36736	2.14191e-06	2.294e-05
ENSG00000174373	RALGAPA1	2.96851	1.70183	2.18318e-06	2.32713e-05
ENSG00000276965	ENSG00000276965	1.90503	1.82771	2.18792e-06	2.33079e-05
ENSG00000082258	CCNT2	3.21208	1.25283	2.1904e-06	2.33205e-05
ENSG00000175054	ATR	3.04519	1.35128	2.19698e-06	2.33503e-05
ENSG00000277895	ENSG00000277895	2.40614	1.57915	2.19711e-06	2.33503e-05
ENSG00000015568	RGPD5	4.7392	1.4774	2.2039e-06	2.34086e-05
ENSG00000126010	GRPR	1.05211	2.70304	2.23667e-06	2.35746e-05
ENSG00000149231	CCDC82	6.08938	1.12	2.24425e-06	2.35746e-05
ENSG00000162694	EXTL2	3.31577	1.39038	2.24454e-06	2.35746e-05
ENSG00000263002	ZNF234	3.32835	1.38638	2.24914e-06	2.35818e-05
ENSG00000241058	NSUN6	2.26575	1.5049	2.26944e-06	2.37529e-05
ENSG00000128923	MINDY2	3.51982	1.31772	2.27258e-06	2.3772e-05
ENSG00000274810	NPHP3-ACAD11	3.32928	1.26679	2.27484e-06	2.37817e-05
ENSG00000198406	BZW1P2	2.72439	1.45404	2.29649e-06	2.3955e-05
ENSG00000164291	ARSK	3.78012	1.18975	2.29676e-06	2.3955e-05
ENSG00000138802	SEC24B	4.00949	1.10991	2.31592e-06	2.41065e-05
ENSG00000113240	CLK4	3.6639	1.64897	2.31601e-06	2.41065e-05
ENSG00000126858	RHOT1	4.39463	1.24984	2.3174e-06	2.41065e-05
ENSG00000134987	WDR36	4.39341	1.04885	2.31801e-06	2.41065e-05
ENSG00000145780	FEM1C	3.81806	1.18824	2.32542e-06	2.41415e-05
ENSG00000145287	PLAC8	3.06126	1.28344	2.33181e-06	2.41939e-05
ENSG00000120696	KBTBD7	2.78479	1.53828	2.34192e-06	2.42541e-05
ENSG00000113441	LNPEP	4.19037	1.22608	2.34573e-06	2.42541e-05
ENSG00000265118	ENSG00000265118	3.17671	1.2189	2.36211e-06	2.43672e-05
ENSG00000114520	SNX4	3.88556	1.0438	2.36433e-06	2.43761e-05
ENSG00000196865	NHLRC2	3.76799	1.3223	2.36977e-06	2.43901e-05
ENSG00000225746	MEG8	3.39407	1.1414	2.38013e-06	2.44686e-05
ENSG00000166783	MARF1	4.48309	1.07058	2.38249e-06	2.44753e-05
ENSG00000138395	CDK15	1.62764	2.09817	2.39534e-06	2.45547e-05
ENSG00000163029	SMC6	6.09024	1.26729	2.40401e-06	2.46014e-05
ENSG00000198342	ZNF442	1.68222	1.81109	2.41319e-06	2.46671e-05
ENSG00000174501	ANKRD36C	3.51513	2.07357	2.43448e-06	2.4814e-05
ENSG00000099256	PRTFDC1	3.62573	1.11453	2.4477e-06	2.49004e-05
ENSG00000040341	STAU2	3.72639	1.10482	2.50056e-06	2.52863e-05
ENSG00000238083	LRRC37A2	3.96226	1.0463	2.50556e-06	2.52941e-05
ENSG00000128872	TMOD2	2.88012	1.5606	2.51202e-06	2.5345e-05
ENSG00000115827	DCAF17	2.42962	1.49765	2.51498e-06	2.53606e-05
ENSG00000133739	LRRCC1	4.45117	1.05264	2.53121e-06	2.54553e-05
ENSG00000291100	ENSG00000291100	4.17059	1.15408	2.53147e-06	2.54553e-05
ENSG00000196247	ZNF107	3.59574	1.12852	2.54102e-06	2.54941e-05
ENSG00000144306	SCRN3	3.60465	1.09345	2.55251e-06	2.55664e-05
ENSG00000118922	KLF12	2.5401	1.63151	2.56097e-06	2.56083e-05
ENSG00000213104	NPM1P46	2.90794	1.37796	2.57043e-06	2.56742e-05
ENSG00000105849	POLR1F	4.63636	1.12521	2.57336e-06	2.56805e-05
ENSG00000156273	BACH1	3.73294	1.64832	2.59239e-06	2.5793e-05
ENSG00000302472	ENSG00000302472	1.81743	2.04768	2.61384e-06	2.59201e-05
ENSG00000180376	CCDC66	4.23743	1.23206	2.62889e-06	2.60406e-05
ENSG00000113100	CDH9	0.793776	2.46053	2.649e-06	2.61963e-05
ENSG00000182670	TTC3	7.17112	1.56637	2.65155e-06	2.62071e-05
ENSG00000139350	NEDD1	3.55526	1.34721	2.65546e-06	2.62168e-05
ENSG00000033178	UBA6	5	1.08235	2.65905e-06	2.62234e-05
ENSG00000204172	AGAP9	3.59544	1.16415	2.66378e-06	2.62556e-05
ENSG00000073711	PPP2R3A	2.45097	1.51236	2.67303e-06	2.63323e-05
ENSG00000139372	TDG	3.67208	1.18688	2.68706e-06	2.64559e-05
ENSG00000223697	ENSG00000223697	1.86976	1.75439	2.71465e-06	2.66516e-05
ENSG00000157625	TAB3	4.25165	1.04045	2.74658e-06	2.68866e-05
ENSG00000132424	PNISR	7.64876	1.9602	2.74979e-06	2.68866e-05
ENSG00000151553	FHIP2A	2.46922	1.38429	2.75445e-06	2.68978e-05
ENSG00000122335	SERAC1	2.71496	1.30462	2.77899e-06	2.70393e-05
ENSG00000251348	HSPD1P11	1.11785	2.22858	2.77949e-06	2.70393e-05
ENSG00000023516	AKAP11	5.49682	1.30254	2.79516e-06	2.71509e-05
ENSG00000005469	CROT	3.20092	1.22914	2.81297e-06	2.72347e-05
ENSG00000254929	ENSG00000254929	3.29045	1.32457	2.83006e-06	2.73282e-05
ENSG00000196227	FAM217B	3.25621	1.22083	2.83437e-06	2.73282e-05
ENSG00000197050	ZNF420	1.507	2.20813	2.8355e-06	2.73282e-05
ENSG00000087116	ADAMTS2	1.19704	2.3293	2.83569e-06	2.73282e-05
ENSG00000259083	PNN-AS1	1.96907	1.68845	2.83662e-06	2.73282e-05
ENSG00000181315	ZNF322	2.97298	1.26609	2.8573e-06	2.74536e-05
ENSG00000289353	ENSG00000289353	3.41076	1.28584	2.85995e-06	2.74536e-05
ENSG00000058091	CDK14	4.19218	1.02019	2.87085e-06	2.75226e-05
ENSG00000117335	CD46	4.7671	1.03308	2.87215e-06	2.75226e-05
ENSG00000231066	NPM1P9	2.43615	1.44173	2.89455e-06	2.76125e-05
ENSG00000101938	CHRDL1	2.586	1.40291	2.92146e-06	2.77724e-05
ENSG00000213762	ZNF134	3.39942	1.13002	2.93758e-06	2.78393e-05
ENSG00000179240	GVQW3	2.51922	1.43854	2.94424e-06	2.78708e-05
ENSG00000120327	PCDHB14	1.13155	2.14227	2.96279e-06	2.79872e-05
ENSG00000196110	ZNF699	2.99402	1.3463	2.98392e-06	2.8098e-05
ENSG00000198586	TLK1	5.19161	1.07925	2.98776e-06	2.81092e-05
ENSG00000167220	HDHD2	3.92407	1.01737	2.98824e-06	2.81092e-05
ENSG00000114127	XRN1	4.55413	1.49223	2.99374e-06	2.81462e-05
ENSG00000270673	YTHDF3-DT	3.50885	1.16703	2.99662e-06	2.81585e-05
ENSG00000174718	RESF1	3.81202	1.69629	3.02524e-06	2.83235e-05
ENSG00000269821	KCNQ1OT1	2.675	1.34805	3.05409e-06	2.85787e-05
ENSG00000198346	ZNF813	2.26023	1.68315	3.05828e-06	2.85881e-05
ENSG00000066027	PPP2R5A	3.02445	1.20286	3.06013e-06	2.85886e-05
ENSG00000198130	HIBCH	4.01352	1.05125	3.06152e-06	2.85886e-05
ENSG00000120328	PCDHB12	2.15155	1.63293	3.07231e-06	2.86594e-05
ENSG00000108582	CPD	6.13237	1.15552	3.10072e-06	2.87915e-05
ENSG00000214029	ZNF891	2.94032	1.27933	3.10929e-06	2.88245e-05
ENSG00000183354	BRD10	3.31239	1.47109	3.11593e-06	2.88711e-05
ENSG00000171121	KCNMB3	3.48122	1.20547	3.14209e-06	2.90834e-05
ENSG00000083544	TDRD3	3.18068	1.23776	3.16525e-06	2.92374e-05
ENSG00000155100	OTUD6B	4.44909	1.00991	3.17509e-06	2.92679e-05
ENSG00000105497	ZNF175	3.58622	1.21298	3.21463e-06	2.95111e-05
ENSG00000248909	HMGB1P21	2.34809	1.44679	3.225e-06	2.95911e-05
ENSG00000223546	LINC00630	3.33347	1.12546	3.23087e-06	2.96271e-05
ENSG00000162601	MYSM1	4.59311	1.67359	3.25048e-06	2.96998e-05
ENSG00000155850	SLC26A2	3.2149	1.61304	3.2557e-06	2.97135e-05
ENSG00000102908	NFAT5	5.47937	1.35622	3.25657e-06	2.97135e-05
ENSG00000271874	RAI14-DT	4.7237	1.06578	3.26716e-06	2.97949e-05
ENSG00000236876	TMSB4XP1	1.99803	1.75282	3.27874e-06	2.98823e-05
ENSG00000213625	LEPROT	2.96529	1.25601	3.28015e-06	2.98823e-05
ENSG00000288933	ENSG00000288933	0.902309	2.31414	3.30384e-06	3.0053e-05
ENSG00000144130	NT5DC4	2.38403	1.53272	3.31185e-06	3.01035e-05
ENSG00000171488	LRRC8C	3.60408	1.11836	3.31394e-06	3.01035e-05
ENSG00000198040	ZNF84	3.18547	1.86934	3.33011e-06	3.02023e-05
ENSG00000013392	RWDD2A	3.33033	1.26235	3.33913e-06	3.02538e-05
ENSG00000114098	ARMC8	3.96504	1.1197	3.33941e-06	3.02538e-05
ENSG00000092140	G2E3	3.45574	1.08725	3.34186e-06	3.02607e-05
ENSG00000152582	SPEF2	3.33734	1.34018	3.3482e-06	3.02875e-05
ENSG00000100592	DAAM1	5.48408	1.3589	3.3621e-06	3.03826e-05
ENSG00000013441	CLK1	5.53282	1.1734	3.39993e-06	3.05959e-05
ENSG00000185480	PARPBP	3.36977	1.10777	3.42719e-06	3.0729e-05
ENSG00000179941	BBS10	2.12802	1.60177	3.43331e-06	3.07543e-05
ENSG00000090989	EXOC1	4.97926	1.15785	3.46388e-06	3.09324e-05
ENSG00000164219	PGGT1B	3.45398	1.52013	3.46877e-06	3.09481e-05
ENSG00000113595	TRIM23	4.02317	1.29508	3.50074e-06	3.11952e-05
ENSG00000197935	ZNF311	2.5234	1.44772	3.5031e-06	3.12007e-05
ENSG00000163629	PTPN13	3.99212	1.40718	3.53074e-06	3.14001e-05
ENSG00000164070	HSPA4L	4.12514	1.10759	3.54026e-06	3.1438e-05
ENSG00000152359	POC5	3.35839	1.11796	3.56372e-06	3.15584e-05
ENSG00000170542	SERPINB9	3.42953	1.10315	3.57919e-06	3.16114e-05
ENSG00000270419	CAHM	3.40241	1.1135	3.58709e-06	3.16501e-05
ENSG00000136010	ALDH1L2	3.5923	1.28704	3.59004e-06	3.16585e-05
ENSG00000213516	RBMXL1	3.75571	1.12737	3.61626e-06	3.18604e-05
ENSG00000255487	ENSG00000255487	1.68082	1.997	3.62181e-06	3.18858e-05
ENSG00000110422	HIPK3	3.43857	1.34127	3.62722e-06	3.18858e-05
ENSG00000112874	NUDT12	2.86914	1.31926	3.63813e-06	3.19011e-05
ENSG00000295245	ENSG00000295245	2.86858	1.35164	3.63822e-06	3.19011e-05
ENSG00000272054	ENSG00000272054	3.71563	1.24718	3.66887e-06	3.20874e-05
ENSG00000118961	LDAH	2.04375	1.69569	3.68432e-06	3.22069e-05
ENSG00000143493	INTS7	2.83603	1.22506	3.68824e-06	3.22253e-05
ENSG00000297079	ENSG00000297079	4.43545	1.6317	3.69166e-06	3.22395e-05
ENSG00000108423	TUBD1	2.08579	1.64905	3.69431e-06	3.22416e-05
ENSG00000198743	SLC5A3	4.83934	1.0313	3.75283e-06	3.25991e-05
ENSG00000106546	AHR	2.95123	1.28732	3.75531e-06	3.26048e-05
ENSG00000070214	SLC44A1	4.79064	1.16277	3.76356e-06	3.26595e-05
ENSG00000135164	DMTF1	4.55322	2.0331	3.76722e-06	3.26608e-05
ENSG00000134744	TUT4	5.13373	1.13272	3.77752e-06	3.27184e-05
ENSG00000152061	RABGAP1L	3.16393	1.39606	3.78137e-06	3.27202e-05
ENSG00000022556	NLRP2	0.495896	3.36072	3.78463e-06	3.27325e-05
ENSG00000165832	TRUB1	3.67496	1.03862	3.79886e-06	3.28153e-05
ENSG00000115109	EPB41L5	4.05699	1.09385	3.79969e-06	3.28153e-05
ENSG00000155657	TTN	2.44213	1.38979	3.81252e-06	3.29008e-05
ENSG00000077147	TM9SF3	7.23902	1.01688	3.84821e-06	3.31151e-05
ENSG00000139117	CPNE8	1.32791	2.33864	3.85324e-06	3.31183e-05
ENSG00000136098	NEK3	2.95041	1.23273	3.86526e-06	3.3158e-05
ENSG00000138138	ATAD1	3.82086	1.13937	3.88599e-06	3.32932e-05
ENSG00000184838	PRR16	2.75842	1.23675	3.88659e-06	3.32932e-05
ENSG00000101654	RNMT	5.53715	1.1636	3.89177e-06	3.33217e-05
ENSG00000165113	GKAP1	4.36334	1.12436	3.89828e-06	3.33455e-05
ENSG00000147548	NSD3	7.33313	1.07061	3.92955e-06	3.3549e-05
ENSG00000157796	WDR19	3.45179	1.55248	3.93626e-06	3.35833e-05
ENSG00000018189	RUFY3	5.07038	1.04407	3.94293e-06	3.35833e-05
ENSG00000157224	CLDN12	3.59079	1.14453	3.94549e-06	3.35891e-05
ENSG00000143156	NME7	3.14435	1.25157	3.95249e-06	3.36168e-05
ENSG00000105793	GTPBP10	3.55884	1.05173	3.95618e-06	3.36322e-05
ENSG00000270362	HMGN3-AS1	3.98337	1.01515	3.96385e-06	3.36606e-05
ENSG00000291065	ENSG00000291065	2.36884	1.38055	3.96515e-06	3.36606e-05
ENSG00000110429	FBXO3	3.9635	1.19386	3.97989e-06	3.37697e-05
ENSG00000198961	PJA2	6.67118	1.85452	3.99819e-06	3.3893e-05
ENSG00000196850	PPTC7	3.18926	1.15293	4.01257e-06	3.39827e-05
ENSG00000107036	RIC1	3.7185	1.03167	4.02376e-06	3.40453e-05
ENSG00000164323	CFAP97	2.5325	1.37348	4.0314e-06	3.40617e-05
ENSG00000169131	ZNF354A	0.216036	2.88253	4.04524e-06	3.41464e-05
ENSG00000129595	EPB41L4A	1.99753	1.8483	4.05036e-06	3.41607e-05
ENSG00000070159	PTPN3	4.18585	1.01839	4.08749e-06	3.43737e-05
ENSG00000198393	ZNF26	2.74722	1.27723	4.10371e-06	3.44938e-05
ENSG00000259706	HSP90B2P	1.97129	1.81461	4.12248e-06	3.46029e-05
ENSG00000104626	ERI1	3.75381	1.0481	4.14309e-06	3.47597e-05
ENSG00000080854	IGSF9B	3.2011	1.12873	4.15147e-06	3.48137e-05
ENSG00000214832	UPF3AP2	2.94217	1.33062	4.15421e-06	3.48204e-05
ENSG00000055609	KMT2C	5.59326	1.33993	4.17171e-06	3.49508e-05
ENSG00000260465	ENSG00000260465	3.83012	1.09949	4.18284e-06	3.49786e-05
ENSG00000138190	EXOC6	3.38104	1.2592	4.18555e-06	3.49849e-05
ENSG00000118246	FASTKD2	3.42548	1.0773	4.20524e-06	3.50338e-05
ENSG00000173041	ZNF680	2.4714	1.65088	4.20526e-06	3.50338e-05
ENSG00000107771	CCSER2	3.91559	1.33164	4.21648e-06	3.50637e-05
ENSG00000198513	ATL1	3.25379	1.12492	4.25047e-06	3.52929e-05
ENSG00000281731	METTL14-DT	2.97399	1.17967	4.25695e-06	3.53183e-05
ENSG00000100580	TMED8	4.18843	1.01087	4.26878e-06	3.5352e-05
ENSG00000138604	GLCE	5.05638	1.1158	4.2689e-06	3.5352e-05
ENSG00000115355	CCDC88A	6.13196	1.29949	4.33812e-06	3.58221e-05
ENSG00000225137	DYNC1I2P1	2.12551	1.5373	4.34264e-06	3.58302e-05
ENSG00000204764	RANBP17	2.30939	1.39584	4.35012e-06	3.5859e-05
ENSG00000136152	COG3	3.54539	1.07716	4.3692e-06	3.59666e-05
ENSG00000164603	BMT2	2.75824	1.94941	4.39841e-06	3.61732e-05
ENSG00000136631	VPS45	3.78646	1.04807	4.41759e-06	3.62651e-05
ENSG00000300578	ENSG00000300578	2.46899	1.37128	4.4291e-06	3.63253e-05
ENSG00000089335	ZNF302	3.81961	1.58862	4.45291e-06	3.64549e-05
ENSG00000239883	PARGP1	2.67104	1.28045	4.46446e-06	3.64995e-05
ENSG00000159882	ZNF230	2.6312	1.25942	4.49807e-06	3.67072e-05
ENSG00000116747	RO60	4.05279	1.08383	4.50376e-06	3.6737e-05
ENSG00000129071	MBD4	4.49758	1.08416	4.5059e-06	3.67377e-05
ENSG00000198825	INPP5F	3.54666	1.13778	4.5219e-06	3.68237e-05
ENSG00000119912	IDE	4.11155	1.05323	4.53186e-06	3.68701e-05
ENSG00000270106	TSNAX-DISC1	3.47912	1.06831	4.53242e-06	3.68701e-05
ENSG00000178502	KLHL11	2.92567	1.17861	4.54712e-06	3.69211e-05
ENSG00000092978	GPATCH2	4.14875	1.02983	4.54851e-06	3.69211e-05
ENSG00000052795	FNIP2	3.12082	1.13735	4.58779e-06	3.71017e-05
ENSG00000214652	ZNF727	0.63861	2.51393	4.5944e-06	3.71384e-05
ENSG00000286018	ENSG00000286018	3.64809	1.02102	4.6431e-06	3.74308e-05
ENSG00000112144	CILK1	3.00318	1.35161	4.68039e-06	3.76627e-05
ENSG00000301732	ENSG00000301732	3.32804	1.12867	4.68447e-06	3.76627e-05
ENSG00000134900	TPP2	4.65252	1.03666	4.71735e-06	3.78592e-05
ENSG00000087301	TXNDC16	3.67414	1.57891	4.75153e-06	3.80484e-05
ENSG00000104763	ASAH1	4.13024	1.06419	4.76141e-06	3.80693e-05
ENSG00000143971	ETAA1	4.11567	1.07583	4.76425e-06	3.80693e-05
ENSG00000083520	DIS3	4.69225	1.58111	4.77184e-06	3.81088e-05
ENSG00000118412	CASP8AP2	6.00014	1.84675	4.82861e-06	3.84253e-05
ENSG00000126804	ZBTB1	6.01351	1.15951	4.87276e-06	3.87079e-05
ENSG00000023287	RB1CC1	5.23522	1.40847	4.93075e-06	3.90302e-05
ENSG00000071243	ING3	3.831	1.02352	4.94086e-06	3.90666e-05
ENSG00000182983	ZNF662	1.90317	1.5798	4.97584e-06	3.92831e-05
ENSG00000118518	RNF146	3.48322	1.13549	4.99316e-06	3.93851e-05
ENSG00000177565	TBL1XR1	4.71955	1.07925	5.03429e-06	3.96921e-05
ENSG00000198331	HYLS1	2.24513	1.38884	5.0435e-06	3.97473e-05
ENSG00000185127	C6orf120	3.33175	1.1942	5.05114e-06	3.97695e-05
ENSG00000184517	ZFP1	3.08664	1.57782	5.05742e-06	3.97695e-05
ENSG00000163608	NEPRO	3.68639	1.19993	5.14026e-06	4.02972e-05
ENSG00000218418	ENSG00000218418	1.76466	1.71867	5.1528e-06	4.0343e-05
ENSG00000162378	ZYG11B	3.6493	1.00678	5.15996e-06	4.03458e-05
ENSG00000227375	DLG1-AS1	1.38857	1.86171	5.24139e-06	4.08223e-05
ENSG00000011258	MBTD1	2.78459	1.86201	5.2915e-06	4.11589e-05
ENSG00000131115	ZNF227	2.60301	1.76354	5.29403e-06	4.11608e-05
ENSG00000178150	ZNF114	0.973692	2.04571	5.31128e-06	4.11834e-05
ENSG00000150471	ADGRL3	-0.509262	3.96405	5.31678e-06	4.11834e-05
ENSG00000259700	ENSG00000259700	1.70863	1.90869	5.3292e-06	4.12375e-05
ENSG00000183340	JRKL	3.67799	1.56977	5.33766e-06	4.12495e-05
ENSG00000147874	HAUS6	4.276	1.59797	5.39017e-06	4.15396e-05
ENSG00000135976	ANKRD36	3.51132	2.02036	5.39259e-06	4.15396e-05
ENSG00000171469	ZNF561	3.02647	1.14338	5.39705e-06	4.15396e-05
ENSG00000157181	ODR4	3.17301	1.13771	5.3982e-06	4.15396e-05
ENSG00000135341	MAP3K7	5.30332	1.15184	5.45765e-06	4.19238e-05
ENSG00000131263	RLIM	6.53817	1.24382	5.47071e-06	4.19901e-05
ENSG00000257557	PPP1R12A-AS1	2.93602	1.14355	5.51631e-06	4.22154e-05
ENSG00000221909	FAM200A	2.91328	1.44812	5.51915e-06	4.22154e-05
ENSG00000130150	MOSPD2	2.82608	1.86442	5.6012e-06	4.26609e-05
ENSG00000173480	ZNF417	3.34418	1.09764	5.61272e-06	4.26947e-05
ENSG00000153975	ZUP1	3.54631	1.08582	5.65788e-06	4.28923e-05
ENSG00000180917	CMTR2	3.01683	1.31097	5.66053e-06	4.28942e-05
ENSG00000273702	ENSG00000273702	1.96937	1.57891	5.66641e-06	4.29025e-05
ENSG00000281649	EBLN3P	3.22105	1.41194	5.68699e-06	4.30038e-05
ENSG00000122420	PTGFR	2.30376	1.40289	5.6927e-06	4.30107e-05
ENSG00000123607	TTC21B	3.00676	1.21959	5.69511e-06	4.30108e-05
ENSG00000184402	SS18L1	3.58557	1.01864	5.7336e-06	4.32504e-05
ENSG00000120675	DNAJC15	3.62133	1.07763	5.78095e-06	4.35307e-05
ENSG00000266049	ENSG00000266049	1.44515	1.75665	5.79838e-06	4.36374e-05
ENSG00000137501	SYTL2	5.7828	1.62229	5.79998e-06	4.36374e-05
ENSG00000147124	ZNF41	3.14734	1.48532	5.96578e-06	4.46412e-05
ENSG00000144357	UBR3	3.88666	1.10439	6.03962e-06	4.49946e-05
ENSG00000230185	HSDL2-AS1	3.20219	1.13181	6.12027e-06	4.54558e-05
ENSG00000143702	CEP170	6.54536	1.22671	6.1388e-06	4.55388e-05
ENSG00000169174	PCSK9	0.663918	4.57602	6.14346e-06	4.55388e-05
ENSG00000164830	OXR1	3.67856	1.16755	6.1784e-06	4.56818e-05
ENSG00000267191	ZNF45-AS1	1.9803	1.61664	6.17873e-06	4.56818e-05
ENSG00000273840	ENSG00000273840	1.87564	1.54117	6.20923e-06	4.58506e-05
ENSG00000077232	DNAJC10	5.50121	1.03252	6.21344e-06	4.58628e-05
ENSG00000298332	ENSG00000298332	2.61762	2.0058	6.21835e-06	4.58675e-05
ENSG00000136643	RPS6KC1	3.9934	1.0907	6.29168e-06	4.62689e-05
ENSG00000129534	MIS18BP1	6.50388	1.32573	6.31111e-06	4.63463e-05
ENSG00000116001	TIA1	3.7622	1.17916	6.38484e-06	4.67813e-05
ENSG00000162616	DNAJB4	5.34003	1.09787	6.44798e-06	4.71572e-05
ENSG00000172071	EIF2AK3	3.9567	1.04688	6.48452e-06	4.73761e-05
ENSG00000276302	ENSG00000276302	2.4231	1.32113	6.50394e-06	4.74599e-05
ENSG00000112367	FIG4	3.42602	1.0507	6.53321e-06	4.76348e-05
ENSG00000163430	FSTL1	7.84782	1.03736	6.56709e-06	4.78041e-05
ENSG00000109586	GALNT7	4.2101	1.13689	6.58096e-06	4.78661e-05
ENSG00000231043	ENSG00000231043	3.03533	1.25212	6.60078e-06	4.79677e-05
ENSG00000185278	ZBTB37	2.17734	1.38292	6.66133e-06	4.83527e-05
ENSG00000187231	SESTD1	3.42057	1.10638	6.67944e-06	4.84385e-05
ENSG00000159917	ZNF235	1.60414	2.03358	6.68396e-06	4.84385e-05
ENSG00000205562	FLRT2-AS1	1.62155	2.46742	6.72628e-06	4.86272e-05
ENSG00000197933	ZNF823	1.56591	1.75211	6.75235e-06	4.87475e-05
ENSG00000033800	PIAS1	4.31428	1.04482	6.7538e-06	4.87475e-05
ENSG00000291094	ENSG00000291094	1.94712	1.9611	6.77447e-06	4.88574e-05
ENSG00000213020	ZNF611	2.05644	1.44136	6.7906e-06	4.89219e-05
ENSG00000239388	ASB14	3.67303	1.24068	6.79133e-06	4.89219e-05
ENSG00000186854	TRABD2A	3.76523	1.00753	6.8401e-06	4.91922e-05
ENSG00000179454	KLHL28	1.30535	1.9951	6.89038e-06	4.94801e-05
ENSG00000046651	OFD1	4.71692	1.30238	6.89117e-06	4.94801e-05
ENSG00000135297	MTO1	3.77729	1.04198	6.91967e-06	4.96481e-05
ENSG00000138311	ZNF365	2.59016	1.21356	6.96745e-06	4.98382e-05
ENSG00000155008	APOOL	1.39418	1.83371	6.96885e-06	4.98382e-05
ENSG00000170903	MSANTD4	4.62941	1.12675	6.99627e-06	4.99134e-05
ENSG00000196653	ZNF502	2.27026	1.37349	6.99813e-06	4.99134e-05
ENSG00000231609	EHBP1-AS1	1.70239	1.60892	7.09221e-06	5.04735e-05
ENSG00000307064	ENSG00000307064	2.58886	1.32942	7.11504e-06	5.05611e-05
ENSG00000272572	ENSG00000272572	2.51731	1.31162	7.13361e-06	5.06454e-05
ENSG00000234420	ZNF37BP	1.85017	1.67641	7.13821e-06	5.06454e-05
ENSG00000081026	MAGI3	4.07	1.03397	7.19273e-06	5.09919e-05
ENSG00000168497	CAVIN2	5.88363	1.2216	7.23707e-06	5.12347e-05
ENSG00000162924	REL	2.67376	1.41218	7.23841e-06	5.12347e-05
ENSG00000109929	SC5D	2.95474	1.17245	7.2946e-06	5.15307e-05
ENSG00000187172	BAGE2	2.69079	1.23377	7.36462e-06	5.1923e-05
ENSG00000122482	ZNF644	4.63608	1.17365	7.3827e-06	5.203e-05
ENSG00000104427	ZC2HC1A	2.69408	1.28961	7.62654e-06	5.31015e-05
ENSG00000137393	RNF144B	1.66248	1.9079	7.63039e-06	5.31077e-05
ENSG00000141429	GALNT1	5.18117	1.24118	7.70311e-06	5.3482e-05
ENSG00000115464	USP34	5.95022	1.51722	7.70434e-06	5.3482e-05
ENSG00000120693	SMAD9	1.60726	1.62217	7.75284e-06	5.36682e-05
ENSG00000228057	SEC63P1	1.44594	1.68786	7.77111e-06	5.37739e-05
ENSG00000162733	DDR2	6.23876	1.15629	7.78334e-06	5.3817e-05
ENSG00000287097	ENSG00000287097	1.2192	1.8814	7.8548e-06	5.41857e-05
ENSG00000174448	STARD6	2.0692	1.66444	7.96391e-06	5.4854e-05
ENSG00000039560	RAI14	9.0032	1.25281	8.04636e-06	5.53793e-05
ENSG00000204792	LINC01291	3.66876	1.00031	8.05415e-06	5.54117e-05
ENSG00000203326	ZNF525	2.24213	1.60354	8.06443e-06	5.54611e-05
ENSG00000291027	UBE2Q2P1	3.89329	1.57729	8.07652e-06	5.55221e-05
ENSG00000114933	INO80D	3.17597	1.27031	8.15483e-06	5.59113e-05
ENSG00000186814	ZSCAN30	4.19667	1.01834	8.1918e-06	5.60925e-05
ENSG00000131791	PRKAB2	2.83475	1.16882	8.22729e-06	5.62384e-05
ENSG00000143476	DTL	4.1034	1.00987	8.23595e-06	5.62737e-05
ENSG00000197044	ZNF441	2.18948	1.43833	8.27921e-06	5.65134e-05
ENSG00000166128	RAB8B	5.73532	1.16136	8.37073e-06	5.70208e-05
ENSG00000233766	CAVIN2-AS1	2.00795	1.49905	8.37428e-06	5.70233e-05
ENSG00000174799	CEP135	4.55144	1.38961	8.39276e-06	5.711e-05
ENSG00000242715	CCDC169	3.10323	1.22029	8.39338e-06	5.711e-05
ENSG00000095951	HIVEP1	3.24442	1.03306	8.43387e-06	5.73638e-05
ENSG00000290926	LINC03006	2.87626	1.26436	8.43799e-06	5.737e-05
ENSG00000138459	SLC35A5	2.63187	1.1866	8.46533e-06	5.75341e-05
ENSG00000102452	NALCN	3.82995	1.03336	8.48542e-06	5.75874e-05
ENSG00000138778	CENPE	6.95822	1.04353	8.4856e-06	5.75874e-05
ENSG00000108510	MED13	5.11836	1.39911	8.48602e-06	5.75874e-05
ENSG00000234377	OBI1-AS1	2.52055	1.4595	8.49786e-06	5.76241e-05
ENSG00000152926	ZNF117	2.34553	1.36555	8.52073e-06	5.77573e-05
ENSG00000184384	MAML2	3.69912	1.08341	8.57192e-06	5.79771e-05
ENSG00000144834	TAGLN3	-0.272384	3.23265	8.57256e-06	5.79771e-05
ENSG00000065613	SLK	6.61296	1.31339	8.59364e-06	5.80978e-05
ENSG00000274422	ENSG00000274422	3.55484	1.24246	8.68586e-06	5.85887e-05
ENSG00000165323	FAT3	3.04241	2.48749	8.77143e-06	5.90401e-05
ENSG00000164211	STARD4	3.63465	1.11274	8.77583e-06	5.90401e-05
ENSG00000281344	HELLPAR	0.706186	2.06475	8.8758e-06	5.95192e-05
ENSG00000075407	ZNF37A	4.28631	1.20446	8.87692e-06	5.95192e-05
ENSG00000290548	ENSG00000290548	2.05497	1.54433	8.88297e-06	5.95291e-05
ENSG00000289293	ENSG00000289293	2.0933	1.5771	8.90403e-06	5.9608e-05
ENSG00000073417	PDE8A	4.11245	1.04277	8.90804e-06	5.9608e-05
ENSG00000121350	PYROXD1	3.34675	1.08226	8.95695e-06	5.98706e-05
ENSG00000157107	FCHO2	3.68488	1.15641	8.98201e-06	5.99771e-05
ENSG00000138336	TET1	1.75429	1.82057	9.2163e-06	6.10646e-05
ENSG00000275835	TUBGCP5	4.46084	1.05591	9.31361e-06	6.15949e-05
ENSG00000139132	FGD4	2.59425	1.24742	9.34899e-06	6.1734e-05
ENSG00000164144	ARFIP1	3.30029	1.10958	9.37731e-06	6.17995e-05
ENSG00000279364	ENSG00000279364	1.78218	1.664	9.37859e-06	6.17995e-05
ENSG00000224919	ENSG00000224919	3.17467	1.08617	9.42302e-06	6.19755e-05
ENSG00000143248	RGS5	1.03387	1.96571	9.43855e-06	6.20321e-05
ENSG00000180626	ZNF594	1.96571	1.57403	9.45249e-06	6.2101e-05
ENSG00000288866	ENSG00000288866	1.22607	1.76557	9.49345e-06	6.23244e-05
ENSG00000196172	ZNF681	0.600866	2.14306	9.53832e-06	6.25274e-05
ENSG00000269846	ENSG00000269846	2.75866	1.32273	9.56086e-06	6.26522e-05
ENSG00000188467	SLC24A5	0.52983	2.29006	9.59934e-06	6.28432e-05
ENSG00000276256	ENSG00000276256	1.46194	1.67761	9.60052e-06	6.28432e-05
ENSG00000110756	HPS5	3.46834	1.01631	9.63973e-06	6.30309e-05
ENSG00000125772	GPCPD1	2.56679	1.29797	9.70215e-06	6.33466e-05
ENSG00000153956	CACNA2D1	2.67758	1.45723	9.73755e-06	6.35546e-05
ENSG00000174405	LIG4	3.38	1.3414	9.74614e-06	6.35775e-05
ENSG00000301338	ENSG00000301338	1.39994	1.84134	9.79729e-06	6.38283e-05
ENSG00000187187	ZNF546	-0.133279	2.77217	9.8153e-06	6.39225e-05
ENSG00000116574	RHOU	0.958012	2.25515	9.82864e-06	6.39628e-05
ENSG00000182903	ZNF721	2.92971	1.15588	9.98951e-06	6.47747e-05
ENSG00000182504	CEP97	3.71391	1.79966	1.00051e-05	6.4829e-05
ENSG00000216775	ENSG00000216775	2.07767	1.39501	1.00177e-05	6.48401e-05
ENSG00000151458	ANKRD50	5.11127	1.09399	1.00922e-05	6.52519e-05
ENSG00000197619	ZNF615	1.92206	1.72461	1.02176e-05	6.592e-05
ENSG00000196417	ZNF765	2.20441	1.29763	1.02393e-05	6.60362e-05
ENSG00000285837	ENSG00000285837	2.30751	1.2801	1.02451e-05	6.60497e-05
ENSG00000171316	CHD7	2.10796	1.8764	1.0315e-05	6.63398e-05
ENSG00000244754	N4BP2L2	5.61106	1.81301	1.03305e-05	6.6354e-05
ENSG00000115738	ID2	1.73036	1.48953	1.0333e-05	6.6354e-05
ENSG00000237897	MATR3P3	1.8642	1.43276	1.03722e-05	6.65106e-05
ENSG00000107560	RAB11FIP2	3.14877	1.06854	1.03785e-05	6.65269e-05
ENSG00000188419	CHM	3.1042	1.52319	1.04128e-05	6.66757e-05
ENSG00000178694	NSUN3	1.69837	1.52256	1.04281e-05	6.67019e-05
ENSG00000215769	ARHGAP27P1-BPTFP1-KPNA2P3	3.29714	1.05689	1.04338e-05	6.67147e-05
ENSG00000184465	WDR27	3.41962	1.05264	1.04456e-05	6.67424e-05
ENSG00000135315	CEP162	4.59074	1.14069	1.0503e-05	6.70853e-05
ENSG00000047634	SCML1	3.36114	1.07671	1.06992e-05	6.81926e-05
ENSG00000116406	EDEM3	3.58155	1.15191	1.0756e-05	6.85301e-05
ENSG00000285635	ENSG00000285635	3.03632	1.26873	1.08056e-05	6.87487e-05
ENSG00000198105	ZNF248	2.97688	1.40435	1.08639e-05	6.90213e-05
ENSG00000185946	RNPC3	2.4396	1.59179	1.08735e-05	6.9058e-05
ENSG00000112837	TBX18	3.97788	1.13292	1.09177e-05	6.91673e-05
ENSG00000162929	SANBR	3.74338	1.10774	1.10487e-05	6.98489e-05
ENSG00000170234	PWWP2A	3.51216	1.05809	1.10827e-05	7e-05
ENSG00000187987	ZSCAN23	1.00247	2.31509	1.10856e-05	7e-05
ENSG00000282218	ENSG00000282218	2.74086	1.16865	1.11981e-05	7.05359e-05
ENSG00000116127	ALMS1	4.58217	1.59215	1.12406e-05	7.07377e-05
ENSG00000189042	ZNF567	2.58254	1.37743	1.12744e-05	7.09259e-05
ENSG00000144792	ZNF660	2.01324	1.36182	1.13129e-05	7.10932e-05
ENSG00000149548	CCDC15	3.32055	1.04371	1.14108e-05	7.14241e-05
ENSG00000249709	ZNF564	2.65881	1.28986	1.17567e-05	7.31131e-05
ENSG00000227706	ENSG00000227706	3.93921	1.06821	1.17703e-05	7.31473e-05
ENSG00000197734	C14orf178	0.821114	1.96342	1.18509e-05	7.35208e-05
ENSG00000280385	ENSG00000280385	0.879587	1.97916	1.19891e-05	7.41215e-05
ENSG00000131023	LATS1	3.38279	1.07239	1.20214e-05	7.41794e-05
ENSG00000155903	RASA2	2.62313	1.13596	1.20537e-05	7.4316e-05
ENSG00000143507	DUSP10	3.17714	1.00243	1.20928e-05	7.44549e-05
ENSG00000008311	AASS	4.29467	1.12747	1.21884e-05	7.49404e-05
ENSG00000267022	ENSG00000267022	3.24346	1.13763	1.22399e-05	7.51537e-05
ENSG00000289405	ENSG00000289405	1.42727	2.10548	1.22891e-05	7.53244e-05
ENSG00000257642	C12orf75-AS1	1.75434	1.90167	1.23409e-05	7.54891e-05
ENSG00000066651	TRMT11	3.09461	1.02152	1.2345e-05	7.54891e-05
ENSG00000144840	RABL3	2.9662	1.05371	1.23924e-05	7.57529e-05
ENSG00000120322	PCDHB8	1.86042	1.42615	1.24142e-05	7.58545e-05
ENSG00000250709	CCDC169-SOHLH2	2.88784	1.13531	1.24717e-05	7.61336e-05
ENSG00000120664	SPART-AS1	2.67861	1.23108	1.25497e-05	7.63982e-05
ENSG00000178163	ZNF518B	2.42188	1.20162	1.25904e-05	7.65456e-05
ENSG00000271869	DCTN6-DT	1.92402	1.5796	1.26014e-05	7.65864e-05
ENSG00000257315	ZBED6	6.31347	1.52944	1.29858e-05	7.84179e-05
ENSG00000259699	HMGB1P8	2.93208	1.2033	1.31707e-05	7.92719e-05
ENSG00000177570	SAMD12	2.28045	1.25741	1.31854e-05	7.93028e-05
ENSG00000181450	ZNF678	1.60786	1.53674	1.32689e-05	7.96977e-05
ENSG00000106804	C5	1.28855	1.80847	1.33064e-05	7.98966e-05
ENSG00000145335	SNCA	-0.445821	3.29537	1.33318e-05	8.00218e-05
ENSG00000113593	PPWD1	5.90509	1.56596	1.35974e-05	8.12626e-05
ENSG00000172244	C5orf34	3.18489	1.31056	1.37493e-05	8.18701e-05
ENSG00000224738	ENSG00000224738	4.25313	1.01357	1.37668e-05	8.19199e-05
ENSG00000170325	PRDM10	3.53062	1.07715	1.37942e-05	8.20558e-05
ENSG00000271797	ENSG00000271797	1.51547	1.62188	1.38399e-05	8.22732e-05
ENSG00000067840	PDZD4	3.60822	1.11016	1.38543e-05	8.22981e-05
ENSG00000163946	TASOR	5.77673	1.13626	1.38579e-05	8.22981e-05
ENSG00000121741	ZMYM2	4.16799	1.85788	1.40047e-05	8.28627e-05
ENSG00000058673	ZC3H11A	6.30669	1.53201	1.40175e-05	8.28891e-05
ENSG00000164169	PRMT9	3.32091	1.11165	1.42242e-05	8.38626e-05
ENSG00000112200	ZNF451	5.32464	1.64284	1.42832e-05	8.41355e-05
ENSG00000057294	PKP2	3.16369	1.74374	1.43128e-05	8.42742e-05
ENSG00000138346	DNA2	2.8825	1.08705	1.43443e-05	8.44015e-05
ENSG00000186130	ZBTB6	1.87246	1.39985	1.43486e-05	8.44015e-05
ENSG00000117000	RLF	3.79779	1.9762	1.47044e-05	8.58749e-05
ENSG00000164187	LMBRD2	4.89647	1.06942	1.48451e-05	8.64428e-05
ENSG00000197124	ZNF682	1.61287	1.54201	1.48642e-05	8.65257e-05
ENSG00000157500	APPL1	5.11678	1.1491	1.51013e-05	8.76176e-05
ENSG00000164066	INTU	1.50457	1.6711	1.51538e-05	8.78124e-05
ENSG00000183206	POTEC	1.2115	2.05164	1.52201e-05	8.80831e-05
ENSG00000127989	MTERF1	2.42335	1.27851	1.52682e-05	8.82191e-05
ENSG00000273489	ENSG00000273489	0.292468	2.3677	1.55199e-05	8.93853e-05
ENSG00000179855	GIPC3	1.89826	1.62306	1.55348e-05	8.94421e-05
ENSG00000295381	ENSG00000295381	2.52684	1.1759	1.57539e-05	9.04727e-05
ENSG00000110723	EXPH5	0.927549	2.09697	1.60916e-05	9.20864e-05
ENSG00000166750	SLFN5	5.88118	1.03937	1.6097e-05	9.2088e-05
ENSG00000135605	TEC	2.59689	1.25089	1.61027e-05	9.20907e-05
ENSG00000174652	ZNF266	3.19121	1.01057	1.61584e-05	9.2292e-05
ENSG00000149308	NPAT	3.25841	1.81368	1.62397e-05	9.26383e-05
ENSG00000104691	UBXN8	3.01883	1.12476	1.62614e-05	9.27031e-05
ENSG00000151694	ADAM17	5.20321	1.03286	1.63014e-05	9.27834e-05
ENSG00000168214	RBPJ	4.67355	1.41973	1.63202e-05	9.28313e-05
ENSG00000156313	RPGR	3.86755	1.178	1.63283e-05	9.2848e-05
ENSG00000270011	ZNF559-ZNF177	2.29629	1.23132	1.64284e-05	9.32399e-05
ENSG00000165525	NEMF	6.29847	1.40712	1.6456e-05	9.33376e-05
ENSG00000214106	PAXIP1-AS2	2.38372	1.34041	1.6555e-05	9.36913e-05
ENSG00000096654	ZNF184	1.85619	1.42171	1.65645e-05	9.37158e-05
ENSG00000165259	HDX	1.64088	1.61223	1.65823e-05	9.3757e-05
ENSG00000231290	APCDD1L-DT	1.1679	1.72735	1.67207e-05	9.42724e-05
ENSG00000298285	ENSG00000298285	1.63246	2.28406	1.67404e-05	9.43534e-05
ENSG00000289143	ENSG00000289143	2.31721	1.24613	1.68814e-05	9.49096e-05
ENSG00000165288	BRWD3	5.3187	1.55531	1.69343e-05	9.51471e-05
ENSG00000182010	RTKN2	2.35039	1.18676	1.69943e-05	9.53948e-05
ENSG00000286680	ENSG00000286680	2.58362	1.20086	1.74356e-05	9.72628e-05
ENSG00000300303	ENSG00000300303	0.539699	2.57176	1.76398e-05	9.81057e-05
ENSG00000285294	LINC00842	2.09654	1.76305	1.7732e-05	9.84264e-05
ENSG00000108406	DHX40	5.73144	1.38965	1.78511e-05	9.89955e-05
ENSG00000042317	SPATA7	2.78483	1.05479	1.7876e-05	9.90212e-05
ENSG00000282826	FRG1CP	3.64079	1.01813	1.78778e-05	9.90212e-05
ENSG00000197978	GOLGA6L9	3.75932	1.31094	1.81047e-05	9.99703e-05
ENSG00000172869	DMXL1	3.46587	1.60768	1.82406e-05	0.000100357
ENSG00000164023	SGMS2	3.50898	1.00276	1.83006e-05	0.000100479
ENSG00000146376	ARHGAP18	5.9182	1.39403	1.83023e-05	0.000100479
ENSG00000197385	ZNF860	0.376094	2.27549	1.83892e-05	0.000100795
ENSG00000133401	PDZD2	4.37409	1.43021	1.84583e-05	0.00010105
ENSG00000127831	VIL1	1.22543	1.84917	1.85283e-05	0.00010134
ENSG00000196159	FAT4	3.4215	1.11643	1.85661e-05	0.000101423
ENSG00000279348	ENSG00000279348	1.7265	1.40863	1.89732e-05	0.000103049
ENSG00000187801	ZFP69B	2.49275	1.16673	1.89786e-05	0.000103049
ENSG00000295704	ENSG00000295704	2.4812	1.23292	1.91228e-05	0.000103769
ENSG00000270761	CD2AP-DT	1.52052	1.69148	1.9476e-05	0.000105271
ENSG00000115421	PAPOLG	3.63007	1.02305	1.95083e-05	0.000105414
ENSG00000155269	GPR78	3.41965	1.00153	1.96256e-05	0.000105889
ENSG00000054654	SYNE2	7.55577	1.78302	1.96764e-05	0.000106131
ENSG00000295602	ENSG00000295602	1.77906	1.5065	1.96896e-05	0.00010617
ENSG00000187372	PCDHB13	2.28859	1.3673	1.97461e-05	0.000106423
ENSG00000163788	SNRK	3.88929	1.02359	1.97484e-05	0.000106423
ENSG00000241790	ENO1P4	2.10762	1.24787	1.98027e-05	0.000106579
ENSG00000299339	ENSG00000299339	1.67116	1.43293	1.98186e-05	0.000106605
ENSG00000215146	ENSG00000215146	1.38462	1.60524	1.98299e-05	0.000106606
ENSG00000164815	ORC5	2.76935	1.06362	1.98814e-05	0.000106787
ENSG00000187240	DYNC2H1	3.2965	1.65825	1.99254e-05	0.00010696
ENSG00000290376	HERC2P3	2.98823	1.01	2.0031e-05	0.000107462
ENSG00000077097	TOP2B	7.06611	1.10553	2.00591e-05	0.000107547
ENSG00000142166	IFNAR1	5.30806	1.0595	2.02614e-05	0.000108438
ENSG00000247728	ARHGAP11B-DT	2.56151	1.33066	2.03682e-05	0.000108854
ENSG00000278202	GOLGA6L9-AS1	2.77201	1.21182	2.04725e-05	0.000109241
ENSG00000154263	ABCA10	0.518958	2.27898	2.05273e-05	0.000109404
ENSG00000172469	MANEA	2.37326	1.19146	2.05598e-05	0.000109447
ENSG00000242659	ENSG00000242659	1.38277	1.81993	2.05778e-05	0.00010951
ENSG00000277778	PGM5P2	-0.308764	2.94903	2.07256e-05	0.000110031
ENSG00000253744	ENSG00000253744	1.26458	1.6981	2.07708e-05	0.000110112
ENSG00000283321	ENSG00000283321	2.51044	1.23344	2.10948e-05	0.000111467
ENSG00000245213	GALNT7-DT	2.90715	1.06382	2.12569e-05	0.000111994
ENSG00000163431	LMOD1	1.92475	1.49131	2.12892e-05	0.000112065
ENSG00000266992	DHX40P1	1.4342	1.6758	2.1394e-05	0.000112419
ENSG00000175893	ZDHHC21	2.32924	1.24758	2.14791e-05	0.000112833
ENSG00000230648	ENSG00000230648	4.20808	1.43082	2.16687e-05	0.000113517
ENSG00000156671	SAMD8	3.96492	1.00114	2.16726e-05	0.000113517
ENSG00000178338	ZNF354B	2.03122	1.35022	2.17091e-05	0.000113617
ENSG00000183735	TBK1	5.09884	1.29465	2.18764e-05	0.000114217
ENSG00000297805	ENSG00000297805	1.00475	1.82935	2.19823e-05	0.000114609
ENSG00000173258	ZNF483	1.44121	1.58258	2.22042e-05	0.000115484
ENSG00000162600	OMA1	0.997306	1.81951	2.22778e-05	0.000115807
ENSG00000275004	ZNF280B	2.31832	1.15402	2.23035e-05	0.000115907
ENSG00000134897	BIVM	2.94407	1.10834	2.2337e-05	0.000116048
ENSG00000197056	ZMYM1	2.89611	1.02574	2.24551e-05	0.000116358
ENSG00000261794	GOLGA8H	2.39416	1.38802	2.25145e-05	0.000116598
ENSG00000186376	ZNF75D	1.99762	1.40336	2.25929e-05	0.000116802
ENSG00000128000	ZNF780B	2.14891	1.26897	2.26344e-05	0.000116968
ENSG00000172296	SPTLC3	1.44165	1.48749	2.26381e-05	0.000116968
ENSG00000290683	ENSG00000290683	2.82794	1.38115	2.27244e-05	0.000117314
ENSG00000175066	GK5	2.68917	1.11661	2.27247e-05	0.000117314
ENSG00000309670	ENSG00000309670	0.44426	2.09915	2.28541e-05	0.000117846
ENSG00000151914	DST	8.88454	1.46607	2.29023e-05	0.000118061
ENSG00000176244	ACBD7	2.80376	1.07356	2.29498e-05	0.000118241
ENSG00000154642	C21orf91	1.98433	1.66561	2.31691e-05	0.000119126
ENSG00000178386	ZNF223	2.1381	1.23996	2.31886e-05	0.000119126
ENSG00000156876	SASS6	2.96077	1.67039	2.32067e-05	0.000119184
ENSG00000159885	ZNF222	2.13897	1.22059	2.32451e-05	0.00011929
ENSG00000118596	SLC16A7	0.688321	1.97368	2.32472e-05	0.00011929
ENSG00000188234	AGAP4	2.78321	1.173	2.32828e-05	0.000119336
ENSG00000226803	ZNF451-AS1	2.03699	1.52074	2.33658e-05	0.000119659
ENSG00000180229	HERC2P3	2.95977	1.0041	2.33944e-05	0.000119771
ENSG00000088179	PTPN4	2.09511	1.38255	2.35137e-05	0.000120107
ENSG00000147118	ZNF182	2.91359	1.18305	2.36662e-05	0.000120646
ENSG00000157426	AASDH	1.5099	1.7098	2.3706e-05	0.000120814
ENSG00000164164	OTUD4	5.14805	1.08129	2.39289e-05	0.000121708
ENSG00000177058	SLC38A9	2.65572	1.1743	2.39625e-05	0.00012181
ENSG00000154608	CEP170P1	3.38077	1.28237	2.41904e-05	0.000122759
ENSG00000152457	DCLRE1C	3.30006	1.06745	2.44389e-05	0.000123691
ENSG00000270871	ENSG00000270871	-0.289721	2.5744	2.46199e-05	0.000124446
ENSG00000157741	UBN2	3.38053	1.29904	2.48194e-05	0.000125313
ENSG00000198707	CEP290	5.23442	1.22276	2.48618e-05	0.000125429
ENSG00000107614	TRDMT1	2.02749	1.34539	2.4969e-05	0.000125891
ENSG00000180667	YOD1	1.55189	1.63937	2.50595e-05	0.00012617
ENSG00000168874	ATOH8	1.0774	1.87443	2.51104e-05	0.000126379
ENSG00000167785	ZNF558	2.51735	1.17188	2.5132e-05	0.000126429
ENSG00000134698	AGO4	3.72644	1.12567	2.53729e-05	0.000127319
ENSG00000183454	GRIN2A	0.432239	2.3471	2.54042e-05	0.000127376
ENSG00000166598	HSP90B1	11.471	1.1974	2.57774e-05	0.000128736
ENSG00000287538	ENSG00000287538	-0.149144	2.42584	2.59645e-05	0.000129562
ENSG00000259623	ENSG00000259623	1.44691	1.55658	2.61245e-05	0.000130252
ENSG00000258399	MIR493HG	2.77018	1.01127	2.61431e-05	0.000130279
ENSG00000107779	BMPR1A	3.19714	1.31254	2.61605e-05	0.000130323
ENSG00000288520	ENSG00000288520	2.44891	1.21307	2.64514e-05	0.000131516
ENSG00000139209	SLC38A4	0.497726	2.25259	2.67716e-05	0.000132697
ENSG00000143669	LYST	3.13432	1.04667	2.67777e-05	0.000132697
ENSG00000287808	DHX9-AS1	2.67921	1.14982	2.69338e-05	0.000133254
ENSG00000263424	ENSG00000263424	2.2597	1.16312	2.69604e-05	0.000133308
ENSG00000253875	ENSG00000253875	1.23877	1.70488	2.70318e-05	0.000133587
ENSG00000236266	ENSG00000236266	1.27798	1.53027	2.70718e-05	0.000133748
ENSG00000183395	PMCH	0.592154	1.84882	2.75618e-05	0.000135571
ENSG00000170949	ZNF160	4.18782	1.78489	2.76197e-05	0.000135818
ENSG00000120370	GORAB	2.22752	1.19862	2.76405e-05	0.000135883
ENSG00000114439	BBX	6.19729	1.51638	2.76549e-05	0.000135903
ENSG00000260772	ENSG00000260772	2.02908	1.26584	2.77274e-05	0.000136161
ENSG00000291139	DPY19L2P2	2.76894	1.89963	2.78688e-05	0.000136669
ENSG00000119929	CUTC	3.14819	1.01029	2.79792e-05	0.000137097
ENSG00000271533	ENSG00000271533	1.00503	1.73437	2.79896e-05	0.000137111
ENSG00000147854	UHRF2	3.40968	1.06442	2.80214e-05	0.000137191
ENSG00000221886	FAM200C	0.509773	1.95005	2.80551e-05	0.000137282
ENSG00000290812	ENSG00000290812	2.10084	1.20321	2.82348e-05	0.00013801
ENSG00000154639	CXADR	-0.346227	2.69138	2.82531e-05	0.000138062
ENSG00000302204	ENSG00000302204	-0.0849796	2.83363	2.83418e-05	0.000138232
ENSG00000116668	SWT1	0.919137	1.97853	2.83849e-05	0.000138404
ENSG00000278050	ENSG00000278050	0.751577	2.0579	2.84185e-05	0.00013853
ENSG00000186908	ZDHHC17	2.7274	1.39666	2.84459e-05	0.000138588
ENSG00000113790	EHHADH	2.1377	1.25814	2.86525e-05	0.00013952
ENSG00000175595	ERCC4	3.59196	1.03813	2.88004e-05	0.000140063
ENSG00000106868	SUSD1	3.21187	1.01807	2.92876e-05	0.000141841
ENSG00000296622	ENSG00000296622	1.72725	1.33499	2.9373e-05	0.000142217
ENSG00000217624	YWHAZP10	2.33659	1.13529	2.97081e-05	0.00014343
ENSG00000185515	BRCC3	4.36092	1.00419	2.97593e-05	0.000143583
ENSG00000284325	MIR3655	2.91252	1.00032	2.99396e-05	0.000144414
ENSG00000226877	ENSG00000226877	0.318039	2.01762	2.99976e-05	0.000144602
ENSG00000289312	ENSG00000289312	0.983152	1.65668	3.03627e-05	0.000146023
ENSG00000269026	ENSG00000269026	1.68996	1.35833	3.07208e-05	0.000147306
ENSG00000286319	ENSG00000286319	1.68395	1.58285	3.12659e-05	0.000149206
ENSG00000298604	ENSG00000298604	1.54299	1.42042	3.13352e-05	0.000149497
ENSG00000100479	POLE2	2.55528	1.12778	3.13855e-05	0.000149697
ENSG00000299554	ENSG00000299554	-0.101512	3.20538	3.1405e-05	0.00014975
ENSG00000187653	TMSB4XP8	0.82195	1.79262	3.14538e-05	0.000149943
ENSG00000100625	SIX4	3.83999	1.14928	3.14801e-05	0.000149988
ENSG00000103494	RPGRIP1L	4.27261	1.05823	3.16006e-05	0.000150442
ENSG00000204634	TBC1D8	3.02806	1.02847	3.16843e-05	0.000150761
ENSG00000243746	EEF1A1P10	2.73629	1.12175	3.197e-05	0.000151839
ENSG00000152503	TRIM36	2.83291	1.07673	3.22991e-05	0.000153077
ENSG00000255164	ENSG00000255164	0.400329	1.95795	3.23412e-05	0.000153195
ENSG00000288645	ENSG00000288645	1.26476	1.58649	3.23935e-05	0.000153362
ENSG00000119547	ONECUT2	0.123987	2.26004	3.26124e-05	0.000154136
ENSG00000231434	HSP90AA3P	1.09842	1.81187	3.27722e-05	0.000154706
ENSG00000164542	MATCAP2	2.49988	1.05553	3.2895e-05	0.000155139
ENSG00000188283	ZNF383	1.40863	1.44122	3.29779e-05	0.00015535
ENSG00000168356	SCN11A	1.41973	1.45722	3.32325e-05	0.000156165
ENSG00000267677	ENSG00000267677	3.51509	1.32148	3.37656e-05	0.000158229
ENSG00000255836	ENSG00000255836	3.05078	1.191	3.40634e-05	0.000159416
ENSG00000296329	ENSG00000296329	1.28984	1.6913	3.43896e-05	0.000160504
ENSG00000182168	UNC5C	-0.200508	2.68632	3.45002e-05	0.00016083
ENSG00000290792	ENSG00000290792	1.89848	1.24042	3.45695e-05	0.00016107
ENSG00000116977	LGALS8	4.72787	1.62339	3.47728e-05	0.000161891
ENSG00000256223	ZNF10	0.805224	1.71606	3.48232e-05	0.000161999
ENSG00000267002	ENSG00000267002	3.70169	1.46995	3.51411e-05	0.000162973
ENSG00000291033	TXLNGY	2.74809	1.13473	3.53304e-05	0.00016351
ENSG00000267102	ENSG00000267102	2.08658	1.20124	3.53824e-05	0.000163709
ENSG00000223749	MIR503HG	3.0671	1.17718	3.55866e-05	0.000164356
ENSG00000198894	CIPC	2.07968	1.28003	3.56248e-05	0.000164448
ENSG00000079257	LXN	2.94801	1.14147	3.56855e-05	0.000164644
ENSG00000293461	ENSG00000293461	-0.235479	2.47256	3.57158e-05	0.000164741
ENSG00000293206	ENSG00000293206	2.17589	1.27151	3.58111e-05	0.000165096
ENSG00000082269	FAM135A	2.58573	1.21861	3.58781e-05	0.00016532
ENSG00000175322	ZNF519	2.52093	1.09749	3.58997e-05	0.000165377
ENSG00000248019	FAM13A-AS1	0.631215	1.96747	3.59553e-05	0.000165505
ENSG00000164327	RICTOR	4.79258	1.65058	3.61224e-05	0.000166097
ENSG00000274874	ENSG00000274874	2.52507	1.29678	3.61302e-05	0.000166097
ENSG00000189007	ADAT2	1.75291	1.44681	3.62592e-05	0.000166562
ENSG00000267934	ENSG00000267934	-0.183596	2.70996	3.63892e-05	0.000167031
ENSG00000008277	ADAM22	1.83372	1.65499	3.66054e-05	0.000167705
ENSG00000270820	USP34-DT	4.08106	1.38401	3.6611e-05	0.000167705
ENSG00000267040	ATP8B1-AS1	2.71789	1.2363	3.68298e-05	0.000168406
ENSG00000067048	DDX3Y	4.76839	1.37935	3.69375e-05	0.000168726
ENSG00000120798	NR2C1	3.92666	1.7198	3.72627e-05	0.000169929
ENSG00000293313	ZNF37BP	4.55483	1.96654	3.75133e-05	0.000170741
ENSG00000181381	DDX60L	3.86665	1.02548	3.76098e-05	0.000170906
ENSG00000112282	MED23	3.89055	1.40468	3.77268e-05	0.00017129
ENSG00000307181	ENSG00000307181	1.09277	1.75512	3.79268e-05	0.000171821
ENSG00000307702	ENSG00000307702	0.904675	1.74431	3.81373e-05	0.000172668
ENSG00000272037	ENSG00000272037	0.541237	1.84967	3.81987e-05	0.000172902
ENSG00000111912	NCOA7	4.91469	1.93486	3.84332e-05	0.000173788
ENSG00000151470	C4orf33	1.94949	1.25325	3.84911e-05	0.00017394
ENSG00000028116	VRK2	4.0223	1.0277	3.85992e-05	0.000174127
ENSG00000235251	ENSG00000235251	0.0388606	2.26554	3.87785e-05	0.000174776
ENSG00000189136	UBE2Q2P1	1.94079	1.34482	3.89137e-05	0.000175297
ENSG00000162437	RAVER2	2.09415	1.245	3.93438e-05	0.000176859
ENSG00000144712	CAND2	-0.0520553	2.2727	3.93491e-05	0.000176859
ENSG00000290849	ENSG00000290849	1.03553	1.63569	3.94954e-05	0.000177339
ENSG00000114698	PLSCR4	1.93028	1.57388	3.96967e-05	0.000178147
ENSG00000310267	ENSG00000310267	2.5776	1.16101	4.02905e-05	0.000180322
ENSG00000196950	SLC39A10	4.54127	1.70802	4.03472e-05	0.000180485
ENSG00000164284	GRPEL2	2.46355	1.11139	4.04951e-05	0.000180831
ENSG00000160062	ZBTB8A	2.18583	1.15406	4.05267e-05	0.000180882
ENSG00000154783	FGD5	1.84031	1.35359	4.08323e-05	0.000181974
ENSG00000198046	ZNF667	2.18533	1.18811	4.08855e-05	0.000182121
ENSG00000264808	ENSG00000264808	1.77175	1.37286	4.10411e-05	0.000182632
ENSG00000267173	ENSG00000267173	1.39069	1.48305	4.13488e-05	0.00018366
ENSG00000198185	ZNF334	1.80671	1.75279	4.1644e-05	0.000184719
ENSG00000240303	ACAD11	2.06151	1.22084	4.17951e-05	0.000185325
ENSG00000177200	CHD9	5.01843	1.80989	4.18013e-05	0.000185325
ENSG00000196083	IL1RAP	2.78387	1.24359	4.18175e-05	0.000185351
ENSG00000099204	ABLIM1	2.5544	1.0828	4.24635e-05	0.000187565
ENSG00000181619	GPR135	2.40445	1.27873	4.26976e-05	0.000188414
ENSG00000197594	ENPP1	3.51479	1.10548	4.27366e-05	0.000188475
ENSG00000213047	DENND1B	1.16873	1.56777	4.2751e-05	0.000188475
ENSG00000266820	KPNA2P3	2.33021	1.24413	4.29662e-05	0.00018918
ENSG00000137575	SDCBP	4.95278	1.16166	4.30854e-05	0.000189565
ENSG00000111860	CEP85L	2.38913	1.29082	4.31379e-05	0.000189725
ENSG00000279344	ENSG00000279344	2.77629	1.01205	4.32209e-05	0.000189882
ENSG00000249568	ENSG00000249568	0.467399	1.89263	4.34985e-05	0.000190821
ENSG00000047410	TPR	7.85535	1.56745	4.37116e-05	0.000191615
ENSG00000120756	PLS1	1.91618	1.4836	4.39293e-05	0.00019224
ENSG00000105856	HBP1	4.24697	1.28519	4.41032e-05	0.000192907
ENSG00000244155	CYP4F34P	0.0529719	2.40891	4.4317e-05	0.000193686
ENSG00000085276	MECOM	1.78121	1.29164	4.45365e-05	0.000194397
ENSG00000197647	ZNF433	2.57755	1.01962	4.46658e-05	0.000194798
ENSG00000223642	ENSG00000223642	1.80944	1.4062	4.46871e-05	0.000194843
ENSG00000258667	HIF1A-AS3	4.95436	1.59808	4.47298e-05	0.000194982
ENSG00000213096	ZNF254	2.88569	1.11484	4.48103e-05	0.00019519
ENSG00000127914	AKAP9	6.00695	1.75189	4.54068e-05	0.000197261
ENSG00000293097	ENSG00000293097	0.42314	1.83475	4.56317e-05	0.000197999
ENSG00000149311	ATM	5.36899	1.7781	4.58404e-05	0.000198712
ENSG00000112624	BICRAL	2.71809	1.02289	4.58862e-05	0.000198814
ENSG00000122008	POLK	4.77596	1.5909	4.5965e-05	0.000199059
ENSG00000226121	AHCTF1P1	1.33245	1.50234	4.60044e-05	0.000199121
ENSG00000148798	INA	1.36696	1.61645	4.63282e-05	0.000200197
ENSG00000197566	ZNF624	0.90552	1.59778	4.66891e-05	0.000201417
ENSG00000137872	SEMA6D	0.687735	1.97694	4.6795e-05	0.000201731
ENSG00000284121	MIR198	1.62404	1.31489	4.70235e-05	0.000202436
ENSG00000309501	ENSG00000309501	0.560634	2.16689	4.72747e-05	0.000203112
ENSG00000115866	DARS1	6.44111	1.03072	4.73994e-05	0.000203599
ENSG00000112769	LAMA4	3.21218	1.36486	4.743e-05	0.000203633
ENSG00000072133	RPS6KA6	1.93854	1.23497	4.76978e-05	0.000204489
ENSG00000290560	GUSBP3	1.62822	1.34917	4.77326e-05	0.000204492
ENSG00000102547	CAB39L	2.00369	1.24701	4.77326e-05	0.000204492
ENSG00000197961	ZNF121	1.81949	1.25812	4.79723e-05	0.000205322
ENSG00000270025	BMS1P7	1.32699	1.42668	4.82693e-05	0.000206347
ENSG00000145348	TBCK	2.41536	1.23867	4.89327e-05	0.000208685
ENSG00000230373	GOLGA6L5P	3.28395	1.63852	4.91072e-05	0.000209231
ENSG00000105976	MET	6.03595	1.0329	4.98016e-05	0.000211608
ENSG00000277701	ENSG00000277701	2.74045	2.00147	5.01416e-05	0.000212577
ENSG00000118620	ZNF430	2.09864	1.35085	5.01669e-05	0.000212634
ENSG00000186017	ZNF566	1.40835	1.50496	5.04119e-05	0.00021342
ENSG00000121749	TBC1D15	5.0359	1.10686	5.05301e-05	0.000213769
ENSG00000296925	ENSG00000296925	0.641619	1.78543	5.0609e-05	0.000213901
ENSG00000257511	ENSG00000257511	1.53892	1.38257	5.0622e-05	0.000213906
ENSG00000233967	ENSG00000233967	0.364255	2.45755	5.07774e-05	0.00021431
ENSG00000266469	ENSG00000266469	2.49076	1.08427	5.09176e-05	0.00021475
ENSG00000301100	ENSG00000301100	1.30789	1.53822	5.15791e-05	0.000216826
ENSG00000154162	CDH12	1.44606	1.62424	5.16817e-05	0.00021691
ENSG00000204147	ASAH2B	2.16626	1.12589	5.2063e-05	0.000217889
ENSG00000290924	ENSG00000290924	1.99997	1.24212	5.24381e-05	0.000218999
ENSG00000180998	GPR137C	2.87744	1.02019	5.33757e-05	0.000222087
ENSG00000289810	ENSG00000289810	1.54914	1.39638	5.37336e-05	0.000222969
ENSG00000141446	ESCO1	4.20535	1.34065	5.38112e-05	0.000223225
ENSG00000291133	ENSG00000291133	1.23459	1.5048	5.38906e-05	0.000223345
ENSG00000111877	MCM9	3.25831	1.00183	5.39817e-05	0.000223623
ENSG00000279696	ENSG00000279696	1.56835	1.48358	5.40754e-05	0.000223959
ENSG00000168038	ULK4	2.50261	1.02145	5.42006e-05	0.000224373
ENSG00000110693	SOX6	2.39112	1.11693	5.43327e-05	0.000224738
ENSG00000168661	ZNF30	1.03564	1.55103	5.43469e-05	0.000224738
ENSG00000117475	BLZF1	2.98829	1.18528	5.43516e-05	0.000224738
ENSG00000074966	TXK	0.912749	1.80638	5.43526e-05	0.000224738
ENSG00000293258	ENSG00000293258	1.29467	1.77882	5.51518e-05	0.000227576
ENSG00000146757	ZNF92	2.4951	1.14564	5.52934e-05	0.000228055
ENSG00000231890	DARS1-AS1	3.52945	1.13504	5.57514e-05	0.000229501
ENSG00000170899	GSTA4	0.831513	1.64433	5.57591e-05	0.000229501
ENSG00000117569	PTBP2	2.49863	1.78746	5.57885e-05	0.000229569
ENSG00000303474	ENSG00000303474	-0.0212451	2.18922	5.67795e-05	0.000233058
ENSG00000135870	RC3H1	2.53478	1.12423	5.70826e-05	0.000234088
ENSG00000146587	RBAK	3.22293	1.06611	5.73371e-05	0.000234962
ENSG00000165121	ENSG00000165121	1.73703	1.29818	5.73648e-05	0.000234962
ENSG00000258800	ENSG00000258800	1.47537	1.35322	5.73976e-05	0.000235004
ENSG00000255993	PSMC1P9	2.03741	1.18141	5.78224e-05	0.000236531
ENSG00000261872	ENSG00000261872	1.36775	1.51699	5.8013e-05	0.000236928
ENSG00000250033	SLC7A11-AS1	1.44816	1.40268	5.83014e-05	0.000237835
ENSG00000140284	SLC27A2	1.51189	1.57963	5.83809e-05	0.000237997
ENSG00000196597	ZNF782	1.81544	1.23081	5.88709e-05	0.000239361
ENSG00000188785	ZNF548	2.16724	1.07513	5.91181e-05	0.000240183
ENSG00000120519	SLC10A7	1.76791	1.22921	5.96456e-05	0.000241866
ENSG00000113209	PCDHB5	1.0425	1.60462	5.97043e-05	0.000241866
ENSG00000176714	CCDC121	1.0425	1.60462	5.97043e-05	0.000241866
ENSG00000283757	ENSG00000283757	-0.199813	2.21455	5.97078e-05	0.000241866
ENSG00000152455	SUV39H2	2.80247	1.10575	5.98435e-05	0.000242252
ENSG00000256625	ENSG00000256625	0.05374	2.16734	6.02328e-05	0.000243357
ENSG00000300383	ENSG00000300383	3.03505	1.21166	6.03181e-05	0.000243513
ENSG00000198862	LTN1	3.91313	1.86149	6.04461e-05	0.000243824
ENSG00000110318	CEP126	2.0665	1.45913	6.04859e-05	0.000243862
ENSG00000306655	ENSG00000306655	0.796552	1.75954	6.06206e-05	0.000244295
ENSG00000111670	GNPTAB	4.65028	1.46938	6.08039e-05	0.000244758
ENSG00000203279	ENSG00000203279	0.998824	1.58641	6.13696e-05	0.000246703
ENSG00000171604	CXXC5	2.6482	1.03182	6.19548e-05	0.000248721
ENSG00000106799	TGFBR1	5.76185	1.27964	6.28388e-05	0.000251481
ENSG00000101935	AMMECR1	2.14471	1.23366	6.34047e-05	0.000253012
ENSG00000188848	BEND4	2.66653	1.07153	6.37352e-05	0.000254048
ENSG00000203709	MIR29B2CHG	2.7796	1.00235	6.38114e-05	0.000254281
ENSG00000178700	DHFR2	2.03357	1.15993	6.38219e-05	0.000254281
ENSG00000284368	MIR5047	0.178378	2.22052	6.40937e-05	0.000254975
ENSG00000048649	RSF1	7.29228	1.86088	6.41083e-05	0.000254975
ENSG00000189056	RELN	1.4533	1.43945	6.47553e-05	0.000256913
ENSG00000176542	USF3	2.93166	1.08416	6.48077e-05	0.000256952
ENSG00000248554	C5orf34-AS1	2.73114	1.22519	6.48954e-05	0.000257243
ENSG00000196646	ZNF136	1.76277	1.38504	6.49971e-05	0.000257589
ENSG00000165521	EML5	2.48176	1.00306	6.5498e-05	0.000259116
ENSG00000131127	ZNF141	2.89527	1.20815	6.57958e-05	0.000260122
ENSG00000186026	ZNF284	2.45312	1.08268	6.5836e-05	0.000260224
ENSG00000258945	ENSG00000258945	0.268041	2.23292	6.62479e-05	0.000261398
ENSG00000155749	FLACC1	0.889077	1.72304	6.62497e-05	0.000261398
ENSG00000226250	LINC00408	0.770094	1.78107	6.62856e-05	0.000261482
ENSG00000235501	CNN3-DT	2.51264	1.12584	6.66478e-05	0.000262506
ENSG00000074695	LMAN1	7.15916	1.30167	6.7726e-05	0.00026611
ENSG00000112541	PDE10A	3.74309	1.31838	6.79237e-05	0.000266757
ENSG00000251247	ZNF345	0.865219	1.54161	6.89833e-05	0.000270103
ENSG00000234241	SYNCRIPP1	1.44838	1.31432	6.9459e-05	0.000271551
ENSG00000293262	ENSG00000293262	0.253287	3.24321	6.97816e-05	0.000272396
ENSG00000279973	ENSG00000279973	2.48615	1.05079	7.03189e-05	0.000273956
ENSG00000180257	ZNF816	1.15534	1.47388	7.06426e-05	0.000275098
ENSG00000219201	ENSG00000219201	1.99848	1.24627	7.07236e-05	0.000275294
ENSG00000197782	ZNF780A	2.64398	1.38233	7.12924e-05	0.000277087
ENSG00000165115	KIF27	2.9551	1.86513	7.13886e-05	0.000277341
ENSG00000234297	PSIP1P1	1.74548	1.24418	7.15641e-05	0.000277781
ENSG00000140386	SCAPER	4.69952	1.79641	7.29187e-05	0.000282123
ENSG00000091972	CD200	0.660989	1.74952	7.30288e-05	0.000282428
ENSG00000214189	ZNF788P	1.27151	1.52367	7.31796e-05	0.00028295
ENSG00000184206	GOLGA6L4	0.821851	1.79463	7.34952e-05	0.000283925
ENSG00000175087	PDIK1L	1.35568	1.53542	7.40895e-05	0.000285913
ENSG00000122741	DCAF10	2.64069	1.02217	7.41792e-05	0.000286074
ENSG00000288103	ENSG00000288103	2.29296	1.19844	7.44582e-05	0.000287027
ENSG00000215817	ZC3H11B	0.975401	1.74037	7.46498e-05	0.000287518
ENSG00000138735	PDE5A	1.77739	1.17434	7.48139e-05	0.000287965
ENSG00000175175	PPM1E	0.888107	1.72521	7.4924e-05	0.000288202
ENSG00000306963	ENSG00000306963	1.58435	1.31226	7.56409e-05	0.000290524
ENSG00000301087	ENSG00000301087	2.16964	1.11471	7.62351e-05	0.000292243
ENSG00000267745	ENSG00000267745	2.08677	1.16577	7.68013e-05	0.000294162
ENSG00000257599	OVCH1-AS1	1.66702	1.32605	7.76669e-05	0.00029678
ENSG00000242628	ENSG00000242628	1.02852	1.49881	7.92788e-05	0.000301589
ENSG00000144445	KANSL1L	2.22278	1.10806	7.93564e-05	0.000301816
ENSG00000288917	ENSG00000288917	2.0505	1.26118	7.94225e-05	0.000301816
ENSG00000078795	PKD2L2	1.40339	1.401	7.95899e-05	0.000302284
ENSG00000175548	ALG10B	1.96545	1.25405	7.99946e-05	0.000303604
ENSG00000290646	ENSG00000290646	2.64766	1.02136	8.00464e-05	0.000303736
ENSG00000310075	ENSG00000310075	1.3336	1.43333	8.0228e-05	0.000304261
ENSG00000235613	NSRP1P1	-0.148804	2.28179	8.06544e-05	0.000305461
ENSG00000275055	ENSG00000275055	1.53412	1.34741	8.12917e-05	0.000307615
ENSG00000121879	PIK3CA	3.21875	1.07874	8.23662e-05	0.000311156
ENSG00000136866	ZFP37	1.60013	1.25506	8.26239e-05	0.000311736
ENSG00000291067	ENSG00000291067	3.01569	1.09381	8.27088e-05	0.000311858
ENSG00000280227	ENSG00000280227	0.871114	1.86172	8.30277e-05	0.000312797
ENSG00000232995	ENSG00000232995	0.880786	1.71314	8.3049e-05	0.000312812
ENSG00000250634	LINC01182	0.255828	2.21586	8.31652e-05	0.000313184
ENSG00000137821	LRRC49	2.59283	1.10929	8.32268e-05	0.00031335
ENSG00000205189	ZBTB10	2.12275	1.07853	8.38586e-05	0.000315265
ENSG00000278390	KBTBD6-DT	2.09108	1.10149	8.42221e-05	0.000316373
ENSG00000178075	GRAMD1C	0.164948	2.20383	8.42555e-05	0.000316373
ENSG00000104047	DTWD1	2.41565	1.26621	8.43388e-05	0.000316515
ENSG00000290897	ENSG00000290897	3.20684	1.82519	8.44244e-05	0.000316596
ENSG00000171448	ZBTB26	1.1563	1.43339	8.53123e-05	0.000319449
ENSG00000137075	RNF38	2.22779	1.13502	8.53279e-05	0.000319449
ENSG00000256771	ZNF253	1.47043	1.31627	8.59658e-05	0.0003211
ENSG00000277693	ENSG00000277693	0.797041	1.60035	8.64588e-05	0.000322337
ENSG00000032219	ARID4A	6.70136	1.79514	8.65312e-05	0.000322414
ENSG00000267104	TBC1D3P1-DHX40P1	2.14121	1.21203	8.66106e-05	0.000322635
ENSG00000184786	DYNLT2	0.572529	1.69388	8.67382e-05	0.000322909
ENSG00000278217	ENSG00000278217	0.967693	1.73067	8.68165e-05	0.000323116
ENSG00000250461	ENSG00000250461	0.991354	1.66413	8.68568e-05	0.000323149
ENSG00000279342	ENSG00000279342	0.411882	1.82036	8.69766e-05	0.000323394
ENSG00000163611	SPICE1	3.36202	1.24527	8.70393e-05	0.00032356
ENSG00000170681	CAVIN4	1.87917	1.1302	8.79062e-05	0.000326444
ENSG00000133858	ZFC3H1	5.52496	1.64493	8.83726e-05	0.000327768
ENSG00000138688	BLTP1	5.36245	1.62799	8.86253e-05	0.000328502
ENSG00000185070	FLRT2	3.81484	2.64547	8.88088e-05	0.000329046
ENSG00000085365	SCAMP1	3.95876	1.20522	8.90519e-05	0.000329674
ENSG00000285730	ENSG00000285730	2.67653	1.02649	8.91843e-05	0.00032996
ENSG00000293970	ENSG00000293970	-0.529305	2.45333	8.98593e-05	0.000332183
[truncated: 1,707 more rows]
