# Supplementary material for: Liver fibrosis in biliary atresia: identification of the key gene EDIL3 via integrated bioinformatics
Source: Front Med (Lausanne). 2026 Jan 21;12:1726141. doi: 10.3389/fmed.2025.1726141 (PMC12868289; doi:10.3389/fmed.2025.1726141)
Supplement: Supplementary file 2 [file Table_2.xls]

Term	Database	ID	Input_number	Background_number	Rich_factor	P_Value	Corrected P_Value	Input	Hyperlink
DNA binding	molecular_function	GO:0003677	312	1209	1.9	1.24129978669e-14	7.27401675e-11	hsa:10111:ENSG00000283782;ENSG00000283782|hsa:200765:ENSG00000232593;KANTR|hsa:9310:ENSG00000159917;ZNF235|hsa:81931:ENSG00000184635;ZNF93|hsa:196528:ENSG00000189079;ARID2|hsa:7678:ENSG00000196418;ZNF124|hsa:85236:ENSG00000197903;H2BC12|hsa:140883:ENSG00000275004;ZNF280B|hsa:3930:ENSG00000143815;LBR|hsa:84146:ENSG00000122482;ZNF644|hsa:8653:ENSG00000067048;DDX3Y|hsa:84622:ENSG00000180626;ZNF594|h…	http://amigo.geneontology.org/amigo/term/GO:0003677
regulation of transcription, DNA-templated	biological_process	GO:0006355	217	773	2.06	1.67146049025e-13	4.89737923643e-10	hsa:9310:ENSG00000159917;ZNF235|hsa:7741:ENSG00000197062;ZSCAN26|hsa:196528:ENSG00000189079;ARID2|hsa:7678:ENSG00000196418;ZNF124|hsa:7046:ENSG00000106799;TGFBR1|hsa:140883:ENSG00000275004;ZNF280B|hsa:152518:ENSG00000170448;NFXL1|hsa:84146:ENSG00000122482;ZNF644|hsa:4010:ENSG00000136944;LMX1B|hsa:10499:ENSG00000140396;NCOA2|hsa:8986:ENSG00000162302;RPS6KA4|hsa:342908:ENSG00000176222;ZNF404|hsa:54…	http://amigo.geneontology.org/amigo/term/GO:0006355
centrosome	cellular_component	GO:0005813	151	506	2.19	1.92232956299e-11	3.01825425995e-08	hsa:259282:ENSG00000038219;BOD1L1|hsa:5930:ENSG00000122257;RBBP6|hsa:286187:ENSG00000178125;PPP1R42|hsa:285753:ENSG00000183137;CEP57L1|hsa:7486:ENSG00000165392;WRN|hsa:57539:ENSG00000118965;WDR35|hsa:7559:ENSG00000164631;ZNF12|hsa:144100:ENSG00000166689;PLEKHA7|hsa:55755:ENSG00000136861;CDK5RAP2|hsa:56992:ENSG00000163808;KIF15|hsa:5347:ENSG00000166851;PLK1|hsa:348654:ENSG00000178295;GEN1|hsa:5756…	http://amigo.geneontology.org/amigo/term/GO:0005813
metal ion binding	molecular_function	GO:0046872	499	2298	1.6	2.06024181567e-11	3.01825425995e-08	hsa:27115:ENSG00000171408;PDE7B|hsa:3955:ENSG00000106003;LFNG|hsa:79871:ENSG00000122484;RPAP2|hsa:84146:ENSG00000122482;ZNF644|hsa:144193:ENSG00000139344;AMDHD1|hsa:7741:ENSG00000197062;ZSCAN26|hsa:7776:ENSG00000130856;ZNF236|hsa:79960:ENSG00000077684;JADE1|hsa:56956:ENSG00000143355;LHX9|hsa:7770:ENSG00000131115;ZNF227|hsa:115560:ENSG00000186446;ZNF501|hsa:3685:ENSG00000138448;ITGAV|hsa:152006:EN…	http://amigo.geneontology.org/amigo/term/GO:0046872
nucleus	cellular_component	GO:0005634	992	5208	1.4	2.18909119549e-09	2.56561488112e-06	hsa:3398:ENSG00000115738;ID2|hsa:126068:ENSG00000197044;ZNF441|hsa:27254:ENSG00000172346;CSDC2|hsa:54841:ENSG00000134897;BIVM|hsa:142940:ENSG00000165832;TRUB1|hsa:1434:ENSG00000124207;CSE1L|hsa:84146:ENSG00000122482;ZNF644|hsa:563:ENSG00000160862;AZGP1|hsa:8986:ENSG00000162302;RPS6KA4|hsa:26353:ENSG00000152137;HSPB8|hsa:729747:ENSG00000257355;ENSG00000257355|hsa:10725:ENSG00000102908;NFAT5|hsa:77…	http://amigo.geneontology.org/amigo/term/GO:0005634
nucleoplasm	cellular_component	GO:0005654	694	3630	1.41	3.29297721466e-07	0.000321614107965	hsa:55812:ENSG00000042317;SPATA7|hsa:79871:ENSG00000122484;RPAP2|hsa:1434:ENSG00000124207;CSE1L|hsa:6873:ENSG00000064313;TAF2|hsa:8986:ENSG00000162302;RPS6KA4|hsa:5775:ENSG00000088179;PTPN4|hsa:79080:ENSG00000110104;CCDC86|hsa:10565:ENSG00000066777;ARFGEF1|hsa:51174:ENSG00000108423;TUBD1|hsa:26353:ENSG00000152137;HSPB8|hsa:144100:ENSG00000166689;PLEKHA7|hsa:54014:ENSG00000185658;BRWD1|hsa:51053:E…	http://amigo.geneontology.org/amigo/term/GO:0005654
cellular response to DNA damage stimulus	biological_process	GO:0006974	76	248	2.25	6.91230559089e-07	0.000578658725181	hsa:259282:ENSG00000038219;BOD1L1|hsa:286257:ENSG00000148362;PAXX|hsa:23645:ENSG00000087074;PPP1R15A|hsa:672:ENSG00000012048;BRCA1|hsa:84303:ENSG00000159685;CHCHD6|hsa:84930:ENSG00000120539;MASTL|hsa:83943:ENSG00000184903;IMMP2L|hsa:84083:ENSG00000121988;ZRANB3|hsa:84250:ENSG00000133302;SLF1|hsa:3014:ENSG00000188486;H2AX|hsa:252983:ENSG00000166263;STXBP4|hsa:23137:ENSG00000198887;SMC5|hsa:8505:EN…	http://amigo.geneontology.org/amigo/term/GO:0006974
centriole	cellular_component	GO:0005814	52	144	2.65	8.13156107956e-07	0.000595636849078	hsa:152185:ENSG00000163611;SPICE1|hsa:219844:ENSG00000198331;HYLS1|hsa:85444:ENSG00000133739;LRRCC1|hsa:134359:ENSG00000152359;POC5|hsa:51199:ENSG00000100503;NIN|hsa:10733:ENSG00000142731;PLK4|hsa:56890:ENSG00000111554;MDM1|hsa:9738:ENSG00000103540;CCP110|hsa:80323:ENSG00000166510;CCDC68|hsa:8100:ENSG00000032742;IFT88|hsa:51174:ENSG00000108423;TUBD1|hsa:51134:ENSG00000173588;CEP83|hsa:84131:ENSG0…	http://amigo.geneontology.org/amigo/term/GO:0005814
cell division	biological_process	GO:0051301	96	346	2.04	1.14586822781e-06	0.000746087534993	hsa:701:ENSG00000259288;BUB1B-PAK6|hsa:1060:ENSG00000145241;CENPC|hsa:7813:ENSG00000067208;EVI5|hsa:55055:ENSG00000174442;ZWILCH|hsa:9126:ENSG00000108055;SMC3|hsa:23047:ENSG00000083642;PDS5B|hsa:85444:ENSG00000133739;LRRCC1|hsa:54908:ENSG00000040275;SPDL1|hsa:57082:ENSG00000137812;KNL1|hsa:2773:ENSG00000065135;GNAI3|hsa:23607:ENSG00000198087;CD2AP|hsa:27338:ENSG00000108106;UBE2S|hsa:1019:ENSG0000…	http://amigo.geneontology.org/amigo/term/GO:0051301
DNA duplex unwinding	biological_process	GO:0032508	33	73	3.32	1.92353118712e-06	0.00112718927565	hsa:84181:ENSG00000124177;CHD6|hsa:57697:ENSG00000187790;FANCM|hsa:7486:ENSG00000165392;WRN|hsa:5983:ENSG00000133119;RFC3|hsa:10973:ENSG00000112249;ASCC3|hsa:84083:ENSG00000121988;ZRANB3|hsa:2074:ENSG00000225830;ERCC6|hsa:4361:ENSG00000020922;MRE11|hsa:25913:ENSG00000128513;POT1|hsa:1763:ENSG00000138346;DNA2|hsa:1654:ENSG00000215301;DDX3X|hsa:23064:ENSG00000107290;SETX|hsa:7520:ENSG00000079246;XR…	http://amigo.geneontology.org/amigo/term/GO:0032508
DNA helicase activity	molecular_function	GO:0003678	26	58	3.3	2.5262457485e-05	0.0134580000784	hsa:84181:ENSG00000124177;CHD6|hsa:10111:ENSG00000283782;ENSG00000283782|hsa:2074:ENSG00000225830;ERCC6|hsa:84083:ENSG00000121988;ZRANB3|hsa:54821:ENSG00000186871;ERCC6L|hsa:4361:ENSG00000020922;MRE11|hsa:7486:ENSG00000165392;WRN|hsa:1763:ENSG00000138346;DNA2|hsa:1654:ENSG00000215301;DDX3X|hsa:23064:ENSG00000107290;SETX|hsa:7520:ENSG00000079246;XRCC5|hsa:55636:ENSG00000171316;CHD7|hsa:1105:ENSG00…	http://amigo.geneontology.org/amigo/term/GO:0003678
ATP binding	molecular_function	GO:0005524	295	1463	1.48	3.24116364598e-05	0.0158276824712	hsa:64895:ENSG00000115421;PAPOLG|hsa:22:ENSG00000131269;ABCB7|hsa:54606:ENSG00000136271;DDX56|hsa:701:ENSG00000259288;BUB1B-PAK6|hsa:83473:ENSG00000167216;KATNAL2|hsa:7046:ENSG00000106799;TGFBR1|hsa:51776:ENSG00000091436;MAP3K20|hsa:10746:ENSG00000169967;MAP3K2|hsa:84083:ENSG00000121988;ZRANB3|hsa:253430:ENSG00000151151;IPMK|hsa:91351:ENSG00000181381;DDX60L|hsa:8653:ENSG00000067048;DDX3Y|hsa:5189…	http://amigo.geneontology.org/amigo/term/GO:0005524
DNA replication	biological_process	GO:0006260	42	131	2.36	8.3590596611e-05	0.0372511700327	hsa:5001:ENSG00000164815;ORC5|hsa:11198:ENSG00000092201;SUPT16H|hsa:5983:ENSG00000133119;RFC3|hsa:5930:ENSG00000122257;RBBP6|hsa:5422:ENSG00000101868;POLA1|hsa:374393:ENSG00000189057;FAM111B|hsa:10926:ENSG00000006634;DBF4|hsa:4361:ENSG00000020922;MRE11|hsa:7486:ENSG00000165392;WRN|hsa:1763:ENSG00000138346;DNA2|hsa:8317:ENSG00000097046;CDC7|hsa:92797:ENSG00000127311;HELB|hsa:63967:ENSG00000092853;…	http://amigo.geneontology.org/amigo/term/GO:0006260
chromosome	cellular_component	GO:0005694	41	127	2.37	8.89959693615e-05	0.0372511700327	hsa:158880:ENSG00000247746;USP51|hsa:9575:ENSG00000134852;CLOCK|hsa:253461:ENSG00000177311;ZBTB38|hsa:11198:ENSG00000092201;SUPT16H|hsa:83852:ENSG00000136169;SETDB2|hsa:5930:ENSG00000122257;RBBP6|hsa:23244:ENSG00000121892;PDS5A|hsa:7486:ENSG00000165392;WRN|hsa:5430:ENSG00000181222;POLR2A|hsa:51203:ENSG00000285920;ENSG00000285920|hsa:1062:ENSG00000138778;CENPE|hsa:9126:ENSG00000108055;SMC3|hsa:888…	http://amigo.geneontology.org/amigo/term/GO:0005694
protein C-terminus binding	molecular_function	GO:0008022	54	189	2.1	0.000118484821137	0.0462880701241	hsa:8554:ENSG00000033800;PIAS1|hsa:51028:ENSG00000136100;VPS36|hsa:51534:ENSG00000009844;VTA1|hsa:28988:ENSG00000136279;DBNL|hsa:10499:ENSG00000140396;NCOA2|hsa:4361:ENSG00000020922;MRE11|hsa:22924:ENSG00000084764;MAPRE3|hsa:5430:ENSG00000181222;POLR2A|hsa:7520:ENSG00000079246;XRCC5|hsa:4436:ENSG00000095002;MSH2|hsa:55333:ENSG00000213463;SYNJ2BP|hsa:10935:ENSG00000165672;PRDX3|hsa:6494:ENSG000002…	http://amigo.geneontology.org/amigo/term/GO:0008022
cytosol	cellular_component	GO:0005829	899	5095	1.3	0.000185667452762	0.068000704574	hsa:3398:ENSG00000115738;ID2|hsa:57161:ENSG00000139946;PELI2|hsa:55812:ENSG00000042317;SPATA7|hsa:27115:ENSG00000171408;PDE7B|hsa:79871:ENSG00000122484;RPAP2|hsa:142940:ENSG00000165832;TRUB1|hsa:1434:ENSG00000124207;CSE1L|hsa:55610:ENSG00000004766;VPS50|hsa:5189:ENSG00000127980;PEX1|hsa:8986:ENSG00000162302;RPS6KA4|hsa:5775:ENSG00000088179;PTPN4|hsa:7812:ENSG00000009307;CSDE1|hsa:144193:ENSG00000…	http://amigo.geneontology.org/amigo/term/GO:0005829
cilium assembly	biological_process	GO:0060271	54	194	2.05	0.000204801999716	0.0705964540198	hsa:27185:ENSG00000270106;TSNAX-DISC1|hsa:2316:ENSG00000196924;FLNA|hsa:219844:ENSG00000198331;HYLS1|hsa:4750:ENSG00000137601;NEK1|hsa:85462:ENSG00000137460;FHDC1|hsa:10938:ENSG00000110047;EHD1|hsa:379:ENSG00000175906;ARL4D|hsa:57560:ENSG00000068885;IFT80|hsa:8100:ENSG00000032742;IFT88|hsa:57539:ENSG00000118965;WDR35|hsa:27152:ENSG00000164066;INTU|hsa:4851:ENSG00000148400;NOTCH1|hsa:3983:ENSG0000…	http://amigo.geneontology.org/amigo/term/GO:0060271
protein K48-linked deubiquitination	biological_process	GO:0071108	17	34	3.68	0.000227141098836	0.073947046621	hsa:84182:ENSG00000106125;MINDY4|hsa:4287:ENSG00000066427;ATXN3|hsa:57695:ENSG00000135913;USP37|hsa:55432:ENSG00000180667;YOD1|hsa:161725:ENSG00000169918;OTUD7A|hsa:8239:ENSG00000124486;USP9X|hsa:23032:ENSG00000077254;USP33|hsa:54726:ENSG00000164164;OTUD4|hsa:8078:ENSG00000111667;USP5|hsa:27351:ENSG00000100418;DESI1|hsa:54629:ENSG00000128923;MINDY2|hsa:9958:ENSG00000135655;USP15|hsa:9101:ENSG0000…	http://amigo.geneontology.org/amigo/term/GO:0071108
ciliary basal body-plasma membrane docking	biological_process	GO:0097711	32	95	2.48	0.000269541167766	0.0813298919451	hsa:4751:ENSG00000117650;NEK2|hsa:10733:ENSG00000142731;PLK4|hsa:55755:ENSG00000136861;CDK5RAP2|hsa:9738:ENSG00000103540;CCP110|hsa:9702:ENSG00000166037;CEP57|hsa:51134:ENSG00000173588;CEP83|hsa:84131:ENSG00000148019;CEP78|hsa:5347:ENSG00000166851;PLK1|hsa:55835:ENSG00000151849;CENPJ|hsa:80184:ENSG00000198707;CEP290|hsa:146057:ENSG00000128881;TTBK2|hsa:55125:ENSG00000101639;CEP192|hsa:22995:ENSG0…	http://amigo.geneontology.org/amigo/term/GO:0097711
DNA double-strand break processing	biological_process	GO:0000729	11	15	5.39	0.000277576423021	0.0813298919451	hsa:4683:ENSG00000104320;NBN|hsa:10111:ENSG00000283782;ENSG00000283782|hsa:1763:ENSG00000138346;DNA2|hsa:10111:ENSG00000113522;RAD50|hsa:672:ENSG00000012048;BRCA1|hsa:580:ENSG00000138376;BARD1|hsa:472:ENSG00000149311;ATM|hsa:641:ENSG00000197299;BLM|hsa:5932:ENSG00000101773;RBBP8|hsa:56916:ENSG00000163104;SMARCAD1|hsa:4361:ENSG00000020922;MRE11	http://amigo.geneontology.org/amigo/term/GO:0000729
Ran GTPase binding	molecular_function	GO:0008536	17	37	3.38	0.00048722716505	0.135959580342	hsa:11260:ENSG00000184575;XPOT|hsa:79711:ENSG00000259522;ENSG00000259522|hsa:64901:ENSG00000204764;RANBP17|hsa:5903:ENSG00000153201;RANBP2|hsa:3842:ENSG00000083312;TNPO1|hsa:10527:ENSG00000205339;IPO7|hsa:7514:ENSG00000082898;XPO1|hsa:51194:ENSG00000086200;IPO11|hsa:51194:ENSG00000288643;ENSG00000288643|hsa:23077:ENSG00000005810;MYCBP2|hsa:84220:ENSG00000183054;RGPD6|hsa:1434:ENSG00000124207;CSE1…	http://amigo.geneontology.org/amigo/term/GO:0008536
double-strand break repair via homologous recombination	biological_process	GO:0000724	28	82	2.51	0.000527347161277	0.140466107504	hsa:10111:ENSG00000283782;ENSG00000283782|hsa:5980:ENSG00000009413;REV3L|hsa:3014:ENSG00000188486;H2AX|hsa:23137:ENSG00000198887;SMC5|hsa:4361:ENSG00000020922;MRE11|hsa:7486:ENSG00000165392;WRN|hsa:348654:ENSG00000178295;GEN1|hsa:2072:ENSG00000175595;ERCC4|hsa:253714:ENSG00000146263;MMS22L|hsa:5965:ENSG00000004700;RECQL|hsa:472:ENSG00000149311;ATM|hsa:254394:ENSG00000111877;MCM9|hsa:25788:ENSG000…	http://amigo.geneontology.org/amigo/term/GO:0000724
DNA repair	biological_process	GO:0006281	58	224	1.9	0.000574918264855	0.146479175306	hsa:158880:ENSG00000247746;USP51|hsa:259282:ENSG00000038219;BOD1L1|hsa:51111:ENSG00000110066;KMT5B|hsa:11198:ENSG00000092201;SUPT16H|hsa:56946:ENSG00000158636;EMSY|hsa:51366:ENSG00000104517;UBR5|hsa:5422:ENSG00000101868;POLA1|hsa:84083:ENSG00000121988;ZRANB3|hsa:84250:ENSG00000133302;SLF1|hsa:23244:ENSG00000121892;PDS5A|hsa:4361:ENSG00000020922;MRE11|hsa:7486:ENSG00000165392;WRN|hsa:133746:ENSG00…	http://amigo.geneontology.org/amigo/term/GO:0006281
ruffle	cellular_component	GO:0001726	31	98	2.33	0.000792032713752	0.193387987608	hsa:81930:ENSG00000121621;KIF18A|hsa:3936:ENSG00000136167;LCP1|hsa:51474:ENSG00000050405;LIMA1|hsa:28988:ENSG00000136279;DBNL|hsa:6282:ENSG00000163191;S100A11|hsa:51330:ENSG00000006327;TNFRSF12A|hsa:5921:ENSG00000145715;RASA1|hsa:4534:ENSG00000171100;MTM1|hsa:121512:ENSG00000139132;FGD4|hsa:8826:ENSG00000140575;IQGAP1|hsa:55785:ENSG00000180263;FGD6|hsa:7429:ENSG00000127831;VIL1|hsa:23527:ENSG0000…	http://amigo.geneontology.org/amigo/term/GO:0001726
mitotic spindle assembly checkpoint	biological_process	GO:0007094	12	22	4.01	0.00104816371143	0.24568957396	hsa:5347:ENSG00000166851;PLK1|hsa:7272:ENSG00000112742;TTK|hsa:701:ENSG00000259288;BUB1B-PAK6|hsa:7175:ENSG00000047410;TPR|hsa:54908:ENSG00000040275;SPDL1|hsa:324:ENSG00000134982;APC|hsa:701:ENSG00000156970;BUB1B|hsa:472:ENSG00000149311;ATM|hsa:8379:ENSG00000286192;ENSG00000286192|hsa:8379:ENSG00000002822;MAD1L1|hsa:1063:ENSG00000117724;CENPF|hsa:3550:ENSG00000113141;IK	http://amigo.geneontology.org/amigo/term/GO:0007094
helicase activity	molecular_function	GO:0004386	15	33	3.34	0.0011169683842	0.248372501572	hsa:1653:ENSG00000079785;DDX1|hsa:9931:ENSG00000198265;HELZ|hsa:8467:ENSG00000153147;SMARCA5|hsa:257218:ENSG00000146414;SHPRH|hsa:375748:ENSG00000182150;ERCC6L2|hsa:1974:ENSG00000156976;EIF4A2|hsa:641:ENSG00000197299;BLM|hsa:7486:ENSG00000165392;WRN|hsa:1763:ENSG00000138346;DNA2|hsa:3070:ENSG00000119969;HELLS|hsa:6594:ENSG00000102038;SMARCA1|hsa:9044:ENSG00000095564;BTAF1|hsa:1656:ENSG00000110367…	http://amigo.geneontology.org/amigo/term/GO:0004386
chromatin	cellular_component	GO:0000785	36	124	2.13	0.00115886358169	0.248372501572	hsa:5001:ENSG00000164815;ORC5|hsa:5933:ENSG00000080839;RBL1|hsa:4734:ENSG00000069869;NEDD4|hsa:55904:ENSG00000005483;KMT2E|hsa:79596:ENSG00000152193;OBI1|hsa:5422:ENSG00000101868;POLA1|hsa:374393:ENSG00000189057;FAM111B|hsa:64324:ENSG00000165671;NSD1|hsa:5925:ENSG00000139687;RB1|hsa:9126:ENSG00000108055;SMC3|hsa:114799:ENSG00000141446;ESCO1|hsa:23047:ENSG00000083642;PDS5B|hsa:221037:ENSG000001719…	http://amigo.geneontology.org/amigo/term/GO:0000785
negative regulation of viral genome replication	biological_process	GO:0045071	17	41	3.05	0.0012031961249	0.248372501572	hsa:4940:ENSG00000111331;OAS3|hsa:91543:ENSG00000134321;RSAD2|hsa:60489:ENSG00000239713;APOBEC3G|hsa:3428:ENSG00000163565;IFI16|hsa:9636:ENSG00000187608;ISG15|hsa:8519:ENSG00000185885;IFITM1|hsa:684:ENSG00000130303;BST2|hsa:63901:ENSG00000166801;FAM111A|hsa:6733:ENSG00000135250;SRPK2|hsa:55337:ENSG00000130813;SHFL|hsa:27350:ENSG00000244509;APOBEC3C|hsa:4599:ENSG00000157601;MX1|hsa:8519:ENSG000002…	http://amigo.geneontology.org/amigo/term/GO:0045071
nuclear speck	cellular_component	GO:0016607	90	400	1.65	0.00122914719208	0.248372501572	hsa:29883:ENSG00000198791;CNOT7|hsa:55904:ENSG00000005483;KMT2E|hsa:5930:ENSG00000122257;RBBP6|hsa:7486:ENSG00000165392;WRN|hsa:84913:ENSG00000168874;ATOH8|hsa:9584:ENSG00000131051;RBM39|hsa:79960:ENSG00000077684;JADE1|hsa:91746:ENSG00000083896;YTHDC1|hsa:79677:ENSG00000163029;SMC6|hsa:79882:ENSG00000100722;ZC3H14|hsa:25962:ENSG00000164944;VIRMA|hsa:3091:ENSG00000100644;HIF1A|hsa:8899:ENSG0000011…	http://amigo.geneontology.org/amigo/term/GO:0016607
regulation of G2/M transition of mitotic cell cycle	biological_process	GO:0010389	26	80	2.39	0.00146429503219	0.277078486383	hsa:4751:ENSG00000117650;NEK2|hsa:10733:ENSG00000142731;PLK4|hsa:55755:ENSG00000136861;CDK5RAP2|hsa:9738:ENSG00000103540;CCP110|hsa:9702:ENSG00000166037;CEP57|hsa:84131:ENSG00000148019;CEP78|hsa:5347:ENSG00000166851;PLK1|hsa:55835:ENSG00000151849;CENPJ|hsa:80184:ENSG00000198707;CEP290|hsa:55125:ENSG00000101639;CEP192|hsa:22995:ENSG00000103995;CEP152|hsa:1781:ENSG00000077380;DYNC1I2|hsa:1063:ENSG0…	http://amigo.geneontology.org/amigo/term/GO:0010389
cell cycle	biological_process	GO:0007049	60	245	1.8	0.00146577356278	0.277078486383	hsa:63971:ENSG00000137177;KIF13A|hsa:5933:ENSG00000080839;RBL1|hsa:9903:ENSG00000162413;KLHL21|hsa:2770:ENSG00000127955;GNAI1|hsa:55958:ENSG00000198642;KLHL9|hsa:5289:ENSG00000078142;PIK3C3|hsa:134359:ENSG00000152359;POC5|hsa:4750:ENSG00000137601;NEK1|hsa:219736:ENSG00000165730;STOX1|hsa:55787:ENSG00000086712;TXLNG|hsa:54821:ENSG00000186871;ERCC6L|hsa:79577:ENSG00000134371;CDC73|hsa:7813:ENSG0000…	http://amigo.geneontology.org/amigo/term/GO:0007049
ciliary basal body	cellular_component	GO:0036064	41	151	2.0	0.0016250958358	0.29759567493	hsa:27185:ENSG00000270106;TSNAX-DISC1|hsa:55812:ENSG00000042317;SPATA7|hsa:6792:ENSG00000008086;CDKL5|hsa:5747:ENSG00000169398;PTK2|hsa:57560:ENSG00000068885;IFT80|hsa:8100:ENSG00000032742;IFT88|hsa:57539:ENSG00000118965;WDR35|hsa:27152:ENSG00000164066;INTU|hsa:84131:ENSG00000148019;CEP78|hsa:23322:ENSG00000103494;RPGRIP1L|hsa:286207:ENSG00000160401;CFAP157|hsa:55835:ENSG00000151849;CENPJ|hsa:530…	http://amigo.geneontology.org/amigo/term/GO:0036064
microtubule binding	molecular_function	GO:0008017	61	252	1.78	0.00169897769971	0.301697252131	hsa:81930:ENSG00000121621;KIF18A|hsa:9928:ENSG00000118193;KIF14|hsa:3832:ENSG00000138160;KIF11|hsa:83473:ENSG00000167216;KATNAL2|hsa:85462:ENSG00000137460;FHDC1|hsa:9585:ENSG00000138182;KIF20B|hsa:285753:ENSG00000183137;CEP57L1|hsa:56890:ENSG00000111554;MDM1|hsa:22924:ENSG00000084764;MAPRE3|hsa:55755:ENSG00000136861;CDK5RAP2|hsa:9702:ENSG00000166037;CEP57|hsa:51203:ENSG00000285920;ENSG00000285920…	http://amigo.geneontology.org/amigo/term/GO:0008017
kinetochore	cellular_component	GO:0000776	27	87	2.28	0.00207844154139	0.358225512723	hsa:81930:ENSG00000121621;KIF18A|hsa:4751:ENSG00000117650;NEK2|hsa:701:ENSG00000259288;BUB1B-PAK6|hsa:2491:ENSG00000102384;CENPI|hsa:7514:ENSG00000082898;XPO1|hsa:151246:ENSG00000163535;SGO2|hsa:1060:ENSG00000145241;CENPC|hsa:253635:ENSG00000152133;GPATCH11|hsa:7175:ENSG00000047410;TPR|hsa:23279:ENSG00000030066;NUP160|hsa:23122:ENSG00000163539;CLASP2|hsa:5347:ENSG00000166851;PLK1|hsa:201161:ENSG0…	http://amigo.geneontology.org/amigo/term/GO:0000776
RNA helicase activity	molecular_function	GO:0003724	24	74	2.38	0.0022279994824	0.373030770481	hsa:9188:ENSG00000165732;DDX21|hsa:57697:ENSG00000187790;FANCM|hsa:79009:ENSG00000107625;DDX50|hsa:54606:ENSG00000136271;DDX56|hsa:54505:ENSG00000067248;DHX29|hsa:91351:ENSG00000181381;DDX60L|hsa:8653:ENSG00000067048;DDX3Y|hsa:1665:ENSG00000109606;DHX15|hsa:79132:ENSG00000108771;DHX58|hsa:1654:ENSG00000215301;DDX3X|hsa:1656:ENSG00000110367;DDX6|hsa:55601:ENSG00000137628;DDX60|hsa:79665:ENSG000001…	http://amigo.geneontology.org/amigo/term/GO:0003724
midbody	cellular_component	GO:0030496	42	160	1.93	0.00243991947203	0.389798497574	hsa:54443:ENSG00000011426;ANLN|hsa:259266:ENSG00000066279;ASPM|hsa:4751:ENSG00000117650;NEK2|hsa:1894:ENSG00000114346;ECT2|hsa:5289:ENSG00000078142;PIK3C3|hsa:93627:ENSG00000145348;TBCK|hsa:1060:ENSG00000145241;CENPC|hsa:127933:ENSG00000152332;UHMK1|hsa:22924:ENSG00000084764;MAPRE3|hsa:55165:ENSG00000138180;CEP55|hsa:4735:ENSG00000168385;SEPTIN2|hsa:5347:ENSG00000166851;PLK1|hsa:5300:ENSG00000127…	http://amigo.geneontology.org/amigo/term/GO:0030496
cysteine-type deubiquitinase activity	molecular_function	GO:0036459	19	53	2.64	0.0024976105708	0.389798497574	hsa:221302:ENSG00000153975;ZUP1|hsa:8239:ENSG00000124486;USP9X|hsa:54764:ENSG00000019995;ZRANB1|hsa:57695:ENSG00000135913;USP37|hsa:54532:ENSG00000145390;USP53|hsa:161725:ENSG00000169918;OTUD7A|hsa:9736:ENSG00000115464;USP34|hsa:23358:ENSG00000162402;USP24|hsa:10600:ENSG00000156256;USP16|hsa:51633:ENSG00000155100;OTUD6B|hsa:55789:ENSG00000035499;DEPDC1B|hsa:23032:ENSG00000077254;USP33|hsa:8078:EN…	http://amigo.geneontology.org/amigo/term/GO:0036459
intrinsic apoptotic signaling pathway in response to DNA damage by p53 class mediator	biological_process	GO:0042771	13	29	3.3	0.00257790409758	0.389798497574	hsa:22938:ENSG00000100603;SNW1|hsa:51246:ENSG00000164054;SHISA5|hsa:3428:ENSG00000163565;IFI16|hsa:79915:ENSG00000176208;ATAD5|hsa:1026:ENSG00000124762;CDKN1A|hsa:23612:ENSG00000174307;PHLDA3|hsa:5371:ENSG00000140464;PML|hsa:204851:ENSG00000163349;HIPK1|hsa:4436:ENSG00000095002;MSH2|hsa:23411:ENSG00000096717;SIRT1|hsa:10210:ENSG00000197579;TOPORS|hsa:675:ENSG00000139618;BRCA2|hsa:64782:ENSG000001…	http://amigo.geneontology.org/amigo/term/GO:0042771
GTPase activator activity	molecular_function	GO:0005096	63	268	1.73	0.00259422208283	0.389798497574	hsa:57584:ENSG00000107863;ARHGAP21|hsa:116984:ENSG00000047365;ARAP2|hsa:134957:ENSG00000164506;STXBP5|hsa:51306:ENSG00000031003;FAM13B|hsa:64786:ENSG00000121749;TBC1D15|hsa:253959:ENSG00000174373;RALGAPA1|hsa:1894:ENSG00000114346;ECT2|hsa:141:ENSG00000144843;ADPRH|hsa:22930:ENSG00000115839;RAB3GAP1|hsa:5921:ENSG00000145715;RASA1|hsa:93627:ENSG00000145348;TBCK|hsa:10435:ENSG00000149798;CDC42EP2|hs…	http://amigo.geneontology.org/amigo/term/GO:0005096
regulation of DNA replication	biological_process	GO:0006275	11	22	3.68	0.00283235377936	0.414939828677	hsa:5930:ENSG00000122257;RBBP6|hsa:5001:ENSG00000164815;ORC5|hsa:9126:ENSG00000108055;SMC3|hsa:57695:ENSG00000135913;USP37|hsa:114799:ENSG00000141446;ESCO1|hsa:79596:ENSG00000152193;OBI1|hsa:51053:ENSG00000112312;GMNN|hsa:23595:ENSG00000135336;ORC3|hsa:55704:ENSG00000115355;CCDC88A|hsa:253461:ENSG00000177311;ZBTB38|hsa:157570:ENSG00000171320;ESCO2	http://amigo.geneontology.org/amigo/term/GO:0006275
regulation of establishment of cell polarity	biological_process	GO:2000114	10	19	3.87	0.00329402288916	0.465088716253	hsa:51571:ENSG00000153310;CYRIB|hsa:253260:ENSG00000164327;RICTOR|hsa:57698:ENSG00000187164;SHTN1|hsa:9585:ENSG00000138182;KIF20B|hsa:889:ENSG00000285953;ENSG00000285953|hsa:22902:ENSG00000018189;RUFY3|hsa:889:ENSG00000001631;KRIT1|hsa:9475:ENSG00000134318;ROCK2|hsa:889:ENSG00000289027;ENSG00000289027|hsa:10565:ENSG00000066777;ARFGEF1	http://amigo.geneontology.org/amigo/term/GO:2000114
G1/S transition of mitotic cell cycle	biological_process	GO:0000082	29	100	2.13	0.0033334003554	0.465088716253	hsa:5001:ENSG00000164815;ORC5|hsa:8554:ENSG00000033800;PIAS1|hsa:8453:ENSG00000108094;CUL2|hsa:5422:ENSG00000101868;POLA1|hsa:6198:ENSG00000108443;RPS6KB1|hsa:586:ENSG00000060982;BCAT1|hsa:4175:ENSG00000076003;MCM6|hsa:8317:ENSG00000097046;CDC7|hsa:5925:ENSG00000139687;RB1|hsa:8450:ENSG00000158290;CUL4B|hsa:23595:ENSG00000135336;ORC3|hsa:1026:ENSG00000124762;CDKN1A|hsa:9113:ENSG00000131023;LATS1|…	http://amigo.geneontology.org/amigo/term/GO:0000082
nuclear chromosome, telomeric region	cellular_component	GO:0000784	31	110	2.07	0.00353520169629	0.481773998611	hsa:5001:ENSG00000164815;ORC5|hsa:9984:ENSG00000079134;THOC1|hsa:23347:ENSG00000101596;SMCHD1|hsa:55345:ENSG00000138658;ZGRF1|hsa:4361:ENSG00000020922;MRE11|hsa:25913:ENSG00000128513;POT1|hsa:1763:ENSG00000138346;DNA2|hsa:7520:ENSG00000079246;XRCC5|hsa:11037:ENSG00000243244;STON1|hsa:55655:ENSG00000022556;NLRP2|hsa:2072:ENSG00000175595;ERCC4|hsa:79618:ENSG00000147421;HMBOX1|hsa:472:ENSG0000014931…	http://amigo.geneontology.org/amigo/term/GO:0000784
double-strand break repair	biological_process	GO:0006302	21	64	2.41	0.003629021418	0.48331967067	hsa:1653:ENSG00000079785;DDX1|hsa:4683:ENSG00000104320;NBN|hsa:10111:ENSG00000283782;ENSG00000283782|hsa:672:ENSG00000012048;BRCA1|hsa:23347:ENSG00000101596;SMCHD1|hsa:10111:ENSG00000113522;RAD50|hsa:9665:ENSG00000166783;MARF1|hsa:3014:ENSG00000188486;H2AX|hsa:55789:ENSG00000035499;DEPDC1B|hsa:25836:ENSG00000164190;NIPBL|hsa:675:ENSG00000139618;BRCA2|hsa:4361:ENSG00000020922;MRE11|hsa:7486:ENSG00…	http://amigo.geneontology.org/amigo/term/GO:0006302
nucleic acid phosphodiester bond hydrolysis	biological_process	GO:0090305	22	69	2.34	0.00392540532886	0.50660647598	hsa:57697:ENSG00000187790;FANCM|hsa:5167:ENSG00000197594;ENPP1|hsa:5980:ENSG00000009413;REV3L|hsa:7486:ENSG00000165392;WRN|hsa:1763:ENSG00000138346;DNA2|hsa:348654:ENSG00000178295;GEN1|hsa:2072:ENSG00000175595;ERCC4|hsa:79915:ENSG00000176208;ATAD5|hsa:144715:ENSG00000151164;RAD9B|hsa:1653:ENSG00000079785;DDX1|hsa:55728:ENSG00000078177;N4BP2|hsa:28990:ENSG00000034533;ASTE1|hsa:10111:ENSG0000011352…	http://amigo.geneontology.org/amigo/term/GO:0090305
RNA binding	molecular_function	GO:0003723	255	1366	1.37	0.00397677438483	0.50660647598	hsa:64895:ENSG00000115421;PAPOLG|hsa:29883:ENSG00000198791;CNOT7|hsa:4734:ENSG00000069869;NEDD4|hsa:54606:ENSG00000136271;DDX56|hsa:9238:ENSG00000136270;TBRG4|hsa:27254:ENSG00000172346;CSDC2|hsa:54439:ENSG00000275740;ENSG00000275740|hsa:5930:ENSG00000122257;RBBP6|hsa:23350:ENSG00000163714;U2SURP|hsa:54882:ENSG00000131503;ANKHD1|hsa:91351:ENSG00000181381;DDX60L|hsa:8653:ENSG00000067048;DDX3Y|hsa:1…	http://amigo.geneontology.org/amigo/term/GO:0003723
DNA-dependent ATPase activity	molecular_function	GO:0008094	14	35	2.94	0.00408020343654	0.508723236981	hsa:84181:ENSG00000124177;CHD6|hsa:170506:ENSG00000174953;DHX36|hsa:8467:ENSG00000153147;SMARCA5|hsa:56916:ENSG00000163104;SMARCAD1|hsa:2074:ENSG00000225830;ERCC6|hsa:84083:ENSG00000121988;ZRANB3|hsa:7153:ENSG00000131747;TOP2A|hsa:4436:ENSG00000095002;MSH2|hsa:641:ENSG00000197299;BLM|hsa:2186:ENSG00000171634;BPTF|hsa:6594:ENSG00000102038;SMARCA1|hsa:7516:ENSG00000196584;XRCC2|hsa:6596:ENSG0000007…	http://amigo.geneontology.org/amigo/term/GO:0008094
G-quadruplex DNA binding	molecular_function	GO:0051880	7	10	5.15	0.00442177411497	0.539824923203	hsa:10111:ENSG00000283782;ENSG00000283782|hsa:170506:ENSG00000174953;DHX36|hsa:10111:ENSG00000113522;RAD50|hsa:9361:ENSG00000196365;LONP1|hsa:54464:ENSG00000114127;XRN1|hsa:641:ENSG00000197299;BLM|hsa:7486:ENSG00000165392;WRN	http://amigo.geneontology.org/amigo/term/GO:0051880
intraciliary transport involved in cilium assembly	biological_process	GO:0035735	15	40	2.76	0.0048759587189	0.583124859036	hsa:8100:ENSG00000032742;IFT88|hsa:79809:ENSG00000123607;TTC21B|hsa:57560:ENSG00000248710;TRIM59-IFT80|hsa:22920:ENSG00000075945;KIFAP3|hsa:9321:ENSG00000100815;TRIP11|hsa:11020:ENSG00000100360;IFT27|hsa:57539:ENSG00000118965;WDR35|hsa:3842:ENSG00000083312;TNPO1|hsa:57560:ENSG00000068885;IFT80|hsa:28981:ENSG00000122970;IFT81|hsa:79659:ENSG00000187240;DYNC2H1|hsa:57728:ENSG00000157796;WDR19|hsa:89…	http://amigo.geneontology.org/amigo/term/GO:0035735
protein phosphatase regulator activity	molecular_function	GO:0019888	14	36	2.86	0.00497859194083	0.583353043861	hsa:55291:ENSG00000110075;PPP6R3|hsa:151987:ENSG00000163605;PPP4R2|hsa:5527:ENSG00000078304;PPP2R5C|hsa:5524:ENSG00000235007;ENSG00000235007|hsa:23645:ENSG00000087074;PPP1R15A|hsa:5524:ENSG00000119383;PTPA|hsa:8036:ENSG00000108061;SHOC2|hsa:5529:ENSG00000154001;PPP2R5E|hsa:5521:ENSG00000156475;PPP2R2B|hsa:5523:ENSG00000073711;PPP2R3A|hsa:10776:ENSG00000128989;ARPP19|hsa:5526:ENSG00000068971;PPP2R…	http://amigo.geneontology.org/amigo/term/GO:0019888
centrosome duplication	biological_process	GO:0051298	9	17	3.89	0.00507696335101	0.583353043861	hsa:6491:ENSG00000123473;STIL|hsa:10403:ENSG00000080986;NDC80|hsa:55125:ENSG00000101639;CEP192|hsa:23032:ENSG00000077254;USP33|hsa:22995:ENSG00000103995;CEP152|hsa:675:ENSG00000139618;BRCA2|hsa:9475:ENSG00000134318;ROCK2|hsa:9738:ENSG00000103540;CCP110|hsa:163786:ENSG00000156876;SASS6	http://amigo.geneontology.org/amigo/term/GO:0051298
molecular adaptor activity	molecular_function	GO:0060090	22	71	2.28	0.0051808277747	0.583839437687	hsa:27185:ENSG00000270106;TSNAX-DISC1|hsa:8662:ENSG00000106263;EIF3B|hsa:286257:ENSG00000148362;PAXX|hsa:4735:ENSG00000168385;SEPTIN2|hsa:54726:ENSG00000164164;OTUD4|hsa:339451:ENSG00000187961;KLHL17|hsa:8826:ENSG00000140575;IQGAP1|hsa:151011:ENSG00000186522;SEPTIN10|hsa:9351:ENSG00000065054;NHERF2|hsa:9894:ENSG00000100726;TELO2|hsa:9821:ENSG00000023287;RB1CC1|hsa:10142:ENSG00000127914;AKAP9|hsa:…	http://amigo.geneontology.org/amigo/term/GO:0060090
thiol-dependent ubiquitin-specific protease activity	molecular_function	GO:0004843	30	109	2.02	0.00537450333126	0.589413560823	hsa:158880:ENSG00000247746;USP51|hsa:84182:ENSG00000106125;MINDY4|hsa:8078:ENSG00000111667;USP5|hsa:54629:ENSG00000128923;MINDY2|hsa:84182:ENSG00000254959;INMT-MINDY4|hsa:54764:ENSG00000019995;ZRANB1|hsa:54726:ENSG00000164164;OTUD4|hsa:85015:ENSG00000123552;USP45|hsa:55432:ENSG00000180667;YOD1|hsa:84669:ENSG00000170832;USP32|hsa:10600:ENSG00000156256;USP16|hsa:23032:ENSG00000077254;USP33|hsa:9958…	http://amigo.geneontology.org/amigo/term/GO:0004843
nucleolus	cellular_component	GO:0005730	163	839	1.43	0.00543145602124	0.589413560823	hsa:4734:ENSG00000069869;NEDD4|hsa:54606:ENSG00000136271;DDX56|hsa:79871:ENSG00000122484;RPAP2|hsa:7514:ENSG00000082898;XPO1|hsa:7486:ENSG00000165392;WRN|hsa:5430:ENSG00000181222;POLR2A|hsa:79080:ENSG00000110104;CCDC86|hsa:11107:ENSG00000138738;PRDM5|hsa:10565:ENSG00000066777;ARFGEF1|hsa:51203:ENSG00000285920;ENSG00000285920|hsa:54014:ENSG00000185658;BRWD1|hsa:84295:ENSG00000156531;PHF6|hsa:9724:…	http://amigo.geneontology.org/amigo/term/GO:0005730
centriolar satellite	cellular_component	GO:0034451	27	95	2.09	0.00562521631107	0.599341228779	hsa:4750:ENSG00000137601;NEK1|hsa:5347:ENSG00000166851;PLK1|hsa:9787:ENSG00000126787;DLGAP5|hsa:57600:ENSG00000052795;FNIP2|hsa:54913:ENSG00000178718;RPP25|hsa:64770:ENSG00000175455;CCDC14|hsa:51473:ENSG00000146038;DCDC2|hsa:79682:ENSG00000151725;CENPU|hsa:80184:ENSG00000198707;CEP290|hsa:55165:ENSG00000138180;CEP55|hsa:84376:ENSG00000168172;HOOK3|hsa:56062:ENSG00000102271;KLHL4|hsa:22891:ENSG000…	http://amigo.geneontology.org/amigo/term/GO:0034451
sphingosine biosynthetic process	biological_process	GO:0046512	8	14	4.2	0.0057999386493	0.606922151516	hsa:56624:ENSG00000188611;ASAH2|hsa:55304:ENSG00000172296;SPTLC3|hsa:55331:ENSG00000078124;ACER3|hsa:8877:ENSG00000176170;SPHK1|hsa:9517:ENSG00000100596;SPTLC2|hsa:2629:ENSG00000177628;GBA1|hsa:427:ENSG00000104763;ASAH1|hsa:56624:ENSG00000204147;ASAH2B	http://amigo.geneontology.org/amigo/term/GO:0046512
Rab guanyl-nucleotide exchange factor activity	molecular_function	GO:0017112	13	33	2.9	0.00613799350798	0.631028806259	hsa:160518:ENSG00000170456;DENND5B|hsa:163259:ENSG00000175984;DENND2C|hsa:10260:ENSG00000174485;DENND4A|hsa:203228:ENSG00000147894;C9orf72|hsa:79958:ENSG00000205744;DENND1C|hsa:22930:ENSG00000115839;RAB3GAP1|hsa:81846:ENSG00000133812;SBF2|hsa:117177:ENSG00000127328;RAB3IP|hsa:5866:ENSG00000167994;RAB3IL1|hsa:25782:ENSG00000118873;RAB3GAP2|hsa:55667:ENSG00000137145;DENND4C|hsa:57589:ENSG0000010703…	http://amigo.geneontology.org/amigo/term/GO:0017112
protein serine/threonine kinase activity	molecular_function	GO:0004674	77	357	1.59	0.00635837351403	0.642414979176	hsa:152110:ENSG00000163491;NEK10|hsa:4751:ENSG00000117650;NEK2|hsa:9252:ENSG00000100784;RPS6KA5|hsa:149420:ENSG00000175087;PDIK1L|hsa:701:ENSG00000259288;BUB1B-PAK6|hsa:7046:ENSG00000106799;TGFBR1|hsa:1195:ENSG00000013441;CLK1|hsa:4750:ENSG00000137601;NEK1|hsa:92:ENSG00000121989;ACVR2A|hsa:5163:ENSG00000152256;PDK1|hsa:10733:ENSG00000142731;PLK4|hsa:4752:ENSG00000136098;NEK3|hsa:127933:ENSG000001…	http://amigo.geneontology.org/amigo/term/GO:0004674
3'-5' exonuclease activity	molecular_function	GO:0008408	9	18	3.68	0.00672161569767	0.656477799806	hsa:10111:ENSG00000283782;ENSG00000283782|hsa:90459:ENSG00000104626;ERI1|hsa:2072:ENSG00000175595;ERCC4|hsa:10111:ENSG00000113522;RAD50|hsa:5980:ENSG00000009413;REV3L|hsa:144715:ENSG00000151164;RAD9B|hsa:4361:ENSG00000020922;MRE11|hsa:7486:ENSG00000165392;WRN|hsa:79002:ENSG00000123144;TRIR	http://amigo.geneontology.org/amigo/term/GO:0008408
centriole replication	biological_process	GO:0007099	9	18	3.68	0.00672161569767	0.656477799806	hsa:55835:ENSG00000151849;CENPJ|hsa:25914:ENSG00000176225;RTTN|hsa:8481:ENSG00000046651;OFD1|hsa:9662:ENSG00000174799;CEP135|hsa:22995:ENSG00000103995;CEP152|hsa:10733:ENSG00000142731;PLK4|hsa:9738:ENSG00000103540;CCP110|hsa:163786:ENSG00000156876;SASS6|hsa:55755:ENSG00000136861;CDK5RAP2	http://amigo.geneontology.org/amigo/term/GO:0007099
double-strand break repair via nonhomologous end joining	biological_process	GO:0006303	18	55	2.41	0.00690467243565	0.663301319228	hsa:4683:ENSG00000104320;NBN|hsa:10111:ENSG00000283782;ENSG00000283782|hsa:5422:ENSG00000101868;POLA1|hsa:2072:ENSG00000175595;ERCC4|hsa:10111:ENSG00000113522;RAD50|hsa:580:ENSG00000138376;BARD1|hsa:3014:ENSG00000188486;H2AX|hsa:55789:ENSG00000035499;DEPDC1B|hsa:672:ENSG00000012048;BRCA1|hsa:64421:ENSG00000152457;DCLRE1C|hsa:472:ENSG00000149311;ATM|hsa:4361:ENSG00000020922;MRE11|hsa:286257:ENSG00…	http://amigo.geneontology.org/amigo/term/GO:0006303
mitotic spindle pole	cellular_component	GO:0097431	12	30	2.94	0.00756740272148	0.715241612063	hsa:259266:ENSG00000066279;ASPM|hsa:29899:ENSG00000121957;GPSM2|hsa:84140:ENSG00000170264;FAM161A|hsa:9126:ENSG00000108055;SMC3|hsa:8379:ENSG00000002822;MAD1L1|hsa:51199:ENSG00000100503;NIN|hsa:9585:ENSG00000138182;KIF20B|hsa:8379:ENSG00000286192;ENSG00000286192|hsa:10274:ENSG00000118007;STAG1|hsa:10735:ENSG00000101972;STAG2|hsa:3550:ENSG00000113141;IK|hsa:55755:ENSG00000136861;CDK5RAP2	http://amigo.geneontology.org/amigo/term/GO:0097431
site of double-strand break	cellular_component	GO:0035861	19	61	2.29	0.00856350425348	0.786328028206	hsa:4683:ENSG00000104320;NBN|hsa:10111:ENSG00000283782;ENSG00000283782|hsa:3014:ENSG00000188486;H2AX|hsa:23347:ENSG00000101596;SMCHD1|hsa:56916:ENSG00000163104;SMARCAD1|hsa:10111:ENSG00000113522;RAD50|hsa:84250:ENSG00000133302;SLF1|hsa:23376:ENSG00000014123;UFL1|hsa:55719:ENSG00000119906;SLF2|hsa:79677:ENSG00000163029;SMC6|hsa:1386:ENSG00000115966;ATF2|hsa:23137:ENSG00000198887;SMC5|hsa:4361:ENSG…	http://amigo.geneontology.org/amigo/term/GO:0035861
nuclear replication fork	cellular_component	GO:0043596	7	12	4.29	0.00898349651637	0.786328028206	hsa:8467:ENSG00000153147;SMARCA5|hsa:84083:ENSG00000121988;ZRANB3|hsa:11169:ENSG00000198554;WDHD1|hsa:9031:ENSG00000009954;BAZ1B|hsa:253714:ENSG00000146263;MMS22L|hsa:54465:ENSG00000143971;ETAA1|hsa:56916:ENSG00000163104;SMARCAD1	http://amigo.geneontology.org/amigo/term/GO:0043596
mitotic cell cycle	biological_process	GO:0000278	34	134	1.87	0.00898455573862	0.786328028206	hsa:4751:ENSG00000117650;NEK2|hsa:3832:ENSG00000138160;KIF11|hsa:701:ENSG00000259288;BUB1B-PAK6|hsa:83852:ENSG00000136169;SETDB2|hsa:11107:ENSG00000138738;PRDM5|hsa:5347:ENSG00000166851;PLK1|hsa:10733:ENSG00000142731;PLK4|hsa:1060:ENSG00000145241;CENPC|hsa:988:ENSG00000096401;CDC5L|hsa:51174:ENSG00000108423;TUBD1|hsa:3550:ENSG00000113141;IK|hsa:56992:ENSG00000163808;KIF15|hsa:9126:ENSG00000108055…	http://amigo.geneontology.org/amigo/term/GO:0000278
DNA replication origin binding	molecular_function	GO:0003688	10	23	3.2	0.00919366994383	0.786328028206	hsa:5001:ENSG00000164815;ORC5|hsa:4175:ENSG00000076003;MCM6|hsa:5422:ENSG00000101868;POLA1|hsa:55388:ENSG00000065328;MCM10|hsa:4999:ENSG00000115942;ORC2|hsa:23595:ENSG00000135336;ORC3|hsa:84515:ENSG00000286235;ENSG00000286235|hsa:84515:ENSG00000125885;MCM8|hsa:83743:ENSG00000105447;GRWD1|hsa:254394:ENSG00000111877;MCM9	http://amigo.geneontology.org/amigo/term/GO:0003688
protein K63-linked deubiquitination	biological_process	GO:0070536	12	31	2.85	0.00923974554898	0.786328028206	hsa:4287:ENSG00000066427;ATXN3|hsa:54764:ENSG00000019995;ZRANB1|hsa:54726:ENSG00000164164;OTUD4|hsa:55432:ENSG00000180667;YOD1|hsa:161725:ENSG00000169918;OTUD7A|hsa:55789:ENSG00000035499;DEPDC1B|hsa:23032:ENSG00000077254;USP33|hsa:23172:ENSG00000165660;ABRAXAS2|hsa:27351:ENSG00000100418;DESI1|hsa:9101:ENSG00000138592;USP8|hsa:373509:ENSG00000170236;USP50|hsa:29761:ENSG00000155313;USP25	http://amigo.geneontology.org/amigo/term/GO:0070536
maintenance of blood-brain barrier	biological_process	GO:0035633	12	31	2.85	0.00923974554898	0.786328028206	hsa:100506658:ENSG00000197822;OCLN|hsa:1756:ENSG00000198947;DMD|hsa:9069:ENSG00000157224;CLDN12|hsa:65267:ENSG00000196632;WNK3|hsa:7082:ENSG00000104067;TJP1|hsa:84879:ENSG00000168389;MFSD2A|hsa:6558:ENSG00000064651;SLC12A2|hsa:3688:ENSG00000150093;ITGB1|hsa:3569:ENSG00000136244;IL6|hsa:2697:ENSG00000152661;GJA1|hsa:9076:ENSG00000163347;CLDN1|hsa:60:ENSG00000075624;ACTB	http://amigo.geneontology.org/amigo/term/GO:0035633
single-stranded DNA endodeoxyribonuclease activity	molecular_function	GO:0000014	6	9	4.9	0.00984807307789	0.786328028206	hsa:10111:ENSG00000283782;ENSG00000283782|hsa:2072:ENSG00000175595;ERCC4|hsa:10111:ENSG00000113522;RAD50|hsa:64421:ENSG00000152457;DCLRE1C|hsa:4361:ENSG00000020922;MRE11|hsa:5932:ENSG00000101773;RBBP8	http://amigo.geneontology.org/amigo/term/GO:0000014
centriolar subdistal appendage	cellular_component	GO:0120103	6	9	4.9	0.00984807307789	0.786328028206	hsa:11064:ENSG00000119397;CNTRL|hsa:145508:ENSG00000100629;CEP128|hsa:9859:ENSG00000143702;CEP170|hsa:80323:ENSG00000166510;CCDC68|hsa:51199:ENSG00000100503;NIN|hsa:3796:ENSG00000068796;KIF2A	http://amigo.geneontology.org/amigo/term/GO:0120103
JUN kinase binding	molecular_function	GO:0008432	6	9	4.9	0.00984807307789	0.786328028206	hsa:11221:ENSG00000143507;DUSP10|hsa:9043:ENSG00000008294;SPAG9|hsa:5747:ENSG00000169398;PTK2|hsa:9479:ENSG00000121653;MAPK8IP1|hsa:2950:ENSG00000084207;GSTP1|hsa:3799:ENSG00000170759;KIF5B	http://amigo.geneontology.org/amigo/term/GO:0008432
positive regulation of establishment of protein localization	biological_process	GO:1904951	5	6	6.13	0.00992614242435	0.786328028206	hsa:153241:ENSG00000168944;CEP120|hsa:9662:ENSG00000174799;CEP135|hsa:10391:ENSG00000103647;CORO2B|hsa:55835:ENSG00000151849;CENPJ|hsa:85459:ENSG00000166004;CEP295	http://amigo.geneontology.org/amigo/term/GO:1904951
kinetochore binding	molecular_function	GO:0043515	5	6	6.13	0.00992614242435	0.786328028206	hsa:54908:ENSG00000040275;SPDL1|hsa:8379:ENSG00000002822;MAD1L1|hsa:1062:ENSG00000138778;CENPE|hsa:8379:ENSG00000286192;ENSG00000286192|hsa:7272:ENSG00000112742;TTK	http://amigo.geneontology.org/amigo/term/GO:0043515
ATPase activity	molecular_function	GO:0016887	52	229	1.67	0.00992973960534	0.786328028206	hsa:22:ENSG00000131269;ABCB7|hsa:81930:ENSG00000121621;KIF18A|hsa:5983:ENSG00000133119;RFC3|hsa:83473:ENSG00000167216;KATNAL2|hsa:338322:ENSG00000182261;NLRP10|hsa:51773:ENSG00000048649;RSF1|hsa:9585:ENSG00000138182;KIF20B|hsa:55089:ENSG00000139209;SLC38A4|hsa:5189:ENSG00000127980;PEX1|hsa:215:ENSG00000101986;ABCD1|hsa:7486:ENSG00000165392;WRN|hsa:1763:ENSG00000138346;DNA2|hsa:1654:ENSG0000021530…	http://amigo.geneontology.org/amigo/term/GO:0016887
ventricular trabecula myocardium morphogenesis	biological_process	GO:0003222	8	16	3.68	0.0104279746151	0.81028312	hsa:7046:ENSG00000106799;TGFBR1|hsa:657:ENSG00000107779;BMPR1A|hsa:2022:ENSG00000106991;ENG|hsa:3516:ENSG00000168214;RBPJ|hsa:1482:ENSG00000183072;NKX2-5|hsa:5469:ENSG00000125686;MED1|hsa:4851:ENSG00000148400;NOTCH1|hsa:55636:ENSG00000171316;CHD7	http://amigo.geneontology.org/amigo/term/GO:0003222
double-stranded RNA binding	molecular_function	GO:0003725	21	72	2.14	0.0107157211092	0.81028312	hsa:1653:ENSG00000079785;DDX1|hsa:9188:ENSG00000165732;DDX21|hsa:170506:ENSG00000174953;DHX36|hsa:55601:ENSG00000137628;DDX60|hsa:79132:ENSG00000108771;DHX58|hsa:1213:ENSG00000141367;CLTC|hsa:7037:ENSG00000072274;TFRC|hsa:9208:ENSG00000124831;LRRFIP1|hsa:4154:ENSG00000152601;MBNL1|hsa:51663:ENSG00000056097;ZFR|hsa:4940:ENSG00000111331;OAS3|hsa:1665:ENSG00000109606;DHX15|hsa:4939:ENSG00000111335;O…	http://amigo.geneontology.org/amigo/term/GO:0003725
spindle pole	cellular_component	GO:0000922	31	121	1.88	0.0109023314414	0.81028312	hsa:259282:ENSG00000038219;BOD1L1|hsa:90799:ENSG00000258890;CEP95|hsa:4751:ENSG00000117650;NEK2|hsa:3832:ENSG00000138160;KIF11|hsa:26586:ENSG00000136108;CKAP2|hsa:140609:ENSG00000151414;NEK7|hsa:83473:ENSG00000167216;KATNAL2|hsa:10733:ENSG00000142731;PLK4|hsa:51199:ENSG00000100503;NIN|hsa:55755:ENSG00000136861;CDK5RAP2|hsa:5347:ENSG00000166851;PLK1|hsa:145508:ENSG00000100629;CEP128|hsa:114791:ENS…	http://amigo.geneontology.org/amigo/term/GO:0000922
DNA damage checkpoint	biological_process	GO:0000077	12	32	2.76	0.0111855196784	0.81028312	hsa:4683:ENSG00000104320;NBN|hsa:9575:ENSG00000134852;CLOCK|hsa:63967:ENSG00000092853;CLSPN|hsa:2072:ENSG00000175595;ERCC4|hsa:2074:ENSG00000225830;ERCC6|hsa:545:ENSG00000175054;ATR|hsa:3014:ENSG00000188486;H2AX|hsa:25896:ENSG00000143493;INTS7|hsa:472:ENSG00000149311;ATM|hsa:5884:ENSG00000152942;RAD17|hsa:51776:ENSG00000091436;MAP3K20|hsa:5781:ENSG00000179295;PTPN11	http://amigo.geneontology.org/amigo/term/GO:0000077
fibrinolysis	biological_process	GO:0042730	9	20	3.31	0.0111982987916	0.81028312	hsa:5055:ENSG00000289724;ENSG00000289724|hsa:5327:ENSG00000104368;PLAT|hsa:2811:ENSG00000185245;GP1BA|hsa:5328:ENSG00000122861;PLAU|hsa:5627:ENSG00000184500;PROS1|hsa:5055:ENSG00000197632;SERPINB2|hsa:5329:ENSG00000011422;PLAUR|hsa:5054:ENSG00000106366;SERPINE1|hsa:710:ENSG00000149131;SERPING1	http://amigo.geneontology.org/amigo/term/GO:0042730
response to X-ray	biological_process	GO:0010165	9	20	3.31	0.0111982987916	0.81028312	hsa:55789:ENSG00000035499;DEPDC1B|hsa:2074:ENSG00000225830;ERCC6|hsa:595:ENSG00000110092;CCND1|hsa:1026:ENSG00000124762;CDKN1A|hsa:675:ENSG00000139618;BRCA2|hsa:641:ENSG00000197299;BLM|hsa:7516:ENSG00000196584;XRCC2|hsa:4436:ENSG00000095002;MSH2|hsa:3981:ENSG00000174405;LIG4	http://amigo.geneontology.org/amigo/term/GO:0010165
nuclear pore	cellular_component	GO:0005643	19	63	2.22	0.0112001591672	0.81028312	hsa:25909:ENSG00000153207;AHCTF1|hsa:11260:ENSG00000184575;XPOT|hsa:143244:ENSG00000253626;EIF5AL1|hsa:57122:ENSG00000111581;NUP107|hsa:1984:ENSG00000132507;EIF5A|hsa:5903:ENSG00000153201;RANBP2|hsa:9961:ENSG00000013364;MVP|hsa:10527:ENSG00000205339;IPO7|hsa:64328:ENSG00000132953;XPO4|hsa:4600:ENSG00000183486;MX2|hsa:84220:ENSG00000183054;RGPD6|hsa:64901:ENSG00000204764;RANBP17|hsa:285190:ENSG000…	http://amigo.geneontology.org/amigo/term/GO:0005643
spindle	cellular_component	GO:0005819	31	122	1.87	0.0119558508286	0.834371628518	hsa:3832:ENSG00000138160;KIF11|hsa:152185:ENSG00000163611;SPICE1|hsa:701:ENSG00000259288;BUB1B-PAK6|hsa:83473:ENSG00000167216;KATNAL2|hsa:7813:ENSG00000067208;EVI5|hsa:4735:ENSG00000168385;SEPTIN2|hsa:5925:ENSG00000139687;RB1|hsa:10927:ENSG00000106723;SPIN1|hsa:56992:ENSG00000163808;KIF15|hsa:5347:ENSG00000166851;PLK1|hsa:79649:ENSG00000129680;MAP7D3|hsa:8379:ENSG00000002822;MAD1L1|hsa:472:ENSG00…	http://amigo.geneontology.org/amigo/term/GO:0005819
microtubule cytoskeleton	cellular_component	GO:0015630	38	158	1.77	0.012120218354	0.834371628518	hsa:81930:ENSG00000121621;KIF18A|hsa:55812:ENSG00000042317;SPATA7|hsa:26586:ENSG00000136108;CKAP2|hsa:57698:ENSG00000187164;SHTN1|hsa:10435:ENSG00000149798;CDC42EP2|hsa:286187:ENSG00000178125;PPP1R42|hsa:23077:ENSG00000005810;MYCBP2|hsa:5584:ENSG00000163558;PRKCI|hsa:4735:ENSG00000168385;SEPTIN2|hsa:1062:ENSG00000138778;CENPE|hsa:5347:ENSG00000166851;PLK1|hsa:84307:ENSG00000186812;ZNF397|hsa:8826…	http://amigo.geneontology.org/amigo/term/GO:0015630
mitotic spindle assembly	biological_process	GO:0090307	14	41	2.51	0.0121247868508	0.834371628518	hsa:23116:ENSG00000198718;TOGARAM1|hsa:2316:ENSG00000196924;FLNA|hsa:9126:ENSG00000108055;SMC3|hsa:4751:ENSG00000117650;NEK2|hsa:3832:ENSG00000138160;KIF11|hsa:152185:ENSG00000163611;SPICE1|hsa:152185:ENSG00000285943;ENSG00000285943|hsa:8481:ENSG00000046651;OFD1|hsa:55125:ENSG00000101639;CEP192|hsa:23172:ENSG00000165660;ABRAXAS2|hsa:10274:ENSG00000118007;STAG1|hsa:10735:ENSG00000101972;STAG2|hsa:…	http://amigo.geneontology.org/amigo/term/GO:0090307
defense response to virus	biological_process	GO:0051607	46	200	1.69	0.012141264642	0.834371628518	hsa:9188:ENSG00000165732;DDX21|hsa:29883:ENSG00000198791;CNOT7|hsa:29110:ENSG00000183735;TBK1|hsa:2316:ENSG00000196924;FLNA|hsa:3429:ENSG00000165949;IFI27|hsa:83737:ENSG00000078747;ITCH|hsa:4940:ENSG00000111331;OAS3|hsa:4939:ENSG00000111335;OAS2|hsa:79132:ENSG00000108771;DHX58|hsa:8519:ENSG00000288681;ENSG00000288681|hsa:4938:ENSG00000089127;OAS1|hsa:55601:ENSG00000137628;DDX60|hsa:55703:ENSG0000…	http://amigo.geneontology.org/amigo/term/GO:0051607
protein localization to chromatin	biological_process	GO:0071168	7	13	3.96	0.0122450443776	0.834371628518	hsa:5347:ENSG00000166851;PLK1|hsa:84515:ENSG00000286235;ENSG00000286235|hsa:254394:ENSG00000111877;MCM9|hsa:23063:ENSG00000062650;WAPL|hsa:157570:ENSG00000171320;ESCO2|hsa:4436:ENSG00000095002;MSH2|hsa:84515:ENSG00000125885;MCM8	http://amigo.geneontology.org/amigo/term/GO:0071168
damaged DNA binding	molecular_function	GO:0003684	17	55	2.27	0.0131862287718	0.883227088242	hsa:4683:ENSG00000104320;NBN|hsa:55247:ENSG00000109674;NEIL3|hsa:3146:ENSG00000189403;HMGB1|hsa:8450:ENSG00000158290;CUL4B|hsa:2072:ENSG00000175595;ERCC4|hsa:3146:ENSG00000124097;HMGB1P1|hsa:3014:ENSG00000188486;H2AX|hsa:11201:ENSG00000101751;POLI|hsa:9937:ENSG00000198924;DCLRE1A|hsa:672:ENSG00000012048;BRCA1|hsa:64421:ENSG00000152457;DCLRE1C|hsa:5932:ENSG00000101773;RBBP8|hsa:10721:ENSG000000513…	http://amigo.geneontology.org/amigo/term/GO:0003684
regulation of mitotic cell cycle	biological_process	GO:0007346	15	46	2.4	0.013284790392	0.883227088242	hsa:5925:ENSG00000139687;RB1|hsa:56624:ENSG00000188611;ASAH2|hsa:5933:ENSG00000080839;RBL1|hsa:5347:ENSG00000166851;PLK1|hsa:23411:ENSG00000096717;SIRT1|hsa:8826:ENSG00000140575;IQGAP1|hsa:150094:ENSG00000142178;SIK1|hsa:9810:ENSG00000103549;RNF40|hsa:6386:ENSG00000137575;SDCBP|hsa:140609:ENSG00000151414;NEK7|hsa:55726:ENSG00000064102;INTS13|hsa:56254:ENSG00000155827;RNF20|hsa:84632:ENSG000001691…	http://amigo.geneontology.org/amigo/term/GO:0007346
Lys48-specific deubiquitinase activity	molecular_function	GO:1990380	8	17	3.46	0.0135649211505	0.883227088242	hsa:84182:ENSG00000106125;MINDY4|hsa:55432:ENSG00000180667;YOD1|hsa:8239:ENSG00000124486;USP9X|hsa:27351:ENSG00000100418;DESI1|hsa:54629:ENSG00000128923;MINDY2|hsa:9958:ENSG00000135655;USP15|hsa:4287:ENSG00000066427;ATXN3|hsa:84182:ENSG00000254959;INMT-MINDY4	http://amigo.geneontology.org/amigo/term/GO:1990380
four-way junction DNA binding	molecular_function	GO:0000400	8	17	3.46	0.0135649211505	0.883227088242	hsa:57697:ENSG00000187790;FANCM|hsa:348654:ENSG00000178295;GEN1|hsa:641:ENSG00000197299;BLM|hsa:7486:ENSG00000165392;WRN|hsa:3146:ENSG00000124097;HMGB1P1|hsa:7516:ENSG00000196584;XRCC2|hsa:3146:ENSG00000189403;HMGB1|hsa:4436:ENSG00000095002;MSH2	http://amigo.geneontology.org/amigo/term/GO:0000400
positive regulation of telomere maintenance	biological_process	GO:0032206	6	10	4.41	0.0139936256926	0.891333114771	hsa:4683:ENSG00000104320;NBN|hsa:10111:ENSG00000283782;ENSG00000283782|hsa:170506:ENSG00000174953;DHX36|hsa:10111:ENSG00000113522;RAD50|hsa:5371:ENSG00000140464;PML|hsa:4361:ENSG00000020922;MRE11	http://amigo.geneontology.org/amigo/term/GO:0032206
regulation of centriole replication	biological_process	GO:0046599	6	10	4.41	0.0139936256926	0.891333114771	hsa:6491:ENSG00000123473;STIL|hsa:55835:ENSG00000151849;CENPJ|hsa:152185:ENSG00000163611;SPICE1|hsa:152185:ENSG00000285943;ENSG00000285943|hsa:7840:ENSG00000116127;ALMS1|hsa:85459:ENSG00000166004;CEP295	http://amigo.geneontology.org/amigo/term/GO:0046599
regulation of cytokinesis	biological_process	GO:0032465	14	42	2.45	0.0142169512836	0.895820801312	hsa:63971:ENSG00000137177;KIF13A|hsa:25909:ENSG00000153207;AHCTF1|hsa:5347:ENSG00000166851;PLK1|hsa:9903:ENSG00000162413;KLHL21|hsa:5300:ENSG00000127445;PIN1|hsa:5289:ENSG00000078142;PIK3C3|hsa:55958:ENSG00000198642;KLHL9|hsa:55660:ENSG00000196504;PRPF40A|hsa:10733:ENSG00000142731;PLK4|hsa:29072:ENSG00000181555;SETD2|hsa:9738:ENSG00000103540;CCP110|hsa:57448:ENSG00000115760;BIRC6|hsa:675:ENSG0000…	http://amigo.geneontology.org/amigo/term/GO:0032465
protein O-linked glycosylation	biological_process	GO:0006493	13	38	2.51	0.0151366037214	0.925245825491	hsa:2589:ENSG00000141429;GALNT1|hsa:55624:ENSG00000085998;POMGNT1|hsa:11041:ENSG00000174684;B4GAT1|hsa:5238:ENSG00000013375;PGM3|hsa:8473:ENSG00000147162;OGT|hsa:84892:ENSG00000144647;POMGNT2|hsa:54790:ENSG00000168769;TET2|hsa:80312:ENSG00000138336;TET1|hsa:51809:ENSG00000109586;GALNT7|hsa:50614:ENSG00000182870;GALNT9|hsa:10724:ENSG00000198408;OGA|hsa:2218:ENSG00000106692;FKTN|hsa:66008:ENSG00000…	http://amigo.geneontology.org/amigo/term/GO:0006493
atrioventricular canal development	biological_process	GO:0036302	5	7	5.25	0.015157610793	0.925245825491	hsa:3037:ENSG00000170961;HAS2|hsa:5781:ENSG00000179295;PTPN11|hsa:6909:ENSG00000121068;TBX2|hsa:3516:ENSG00000168214;RBPJ|hsa:55636:ENSG00000171316;CHD7	http://amigo.geneontology.org/amigo/term/GO:0036302
negative regulation of small GTPase mediated signal transduction	biological_process	GO:0051058	5	7	5.25	0.015157610793	0.925245825491	hsa:23616:ENSG00000100092;SH3BP1|hsa:51571:ENSG00000153310;CYRIB|hsa:9938:ENSG00000163219;ARHGAP25|hsa:23607:ENSG00000198087;CD2AP|hsa:94134:ENSG00000165322;ARHGAP12	http://amigo.geneontology.org/amigo/term/GO:0051058
positive regulation of GTPase activity	biological_process	GO:0043547	65	307	1.56	0.0154791397402	0.9255893763	hsa:55619:ENSG00000135905;DOCK10|hsa:116984:ENSG00000047365;ARAP2|hsa:6792:ENSG00000008086;CDKL5|hsa:51306:ENSG00000031003;FAM13B|hsa:4594:ENSG00000146085;MMUT|hsa:57584:ENSG00000107863;ARHGAP21|hsa:1894:ENSG00000114346;ECT2|hsa:22930:ENSG00000115839;RAB3GAP1|hsa:5921:ENSG00000145715;RASA1|hsa:55789:ENSG00000035499;DEPDC1B|hsa:10435:ENSG00000149798;CDC42EP2|hsa:3688:ENSG00000150093;ITGB1|hsa:8422…	http://amigo.geneontology.org/amigo/term/GO:0043547
nuclear body	cellular_component	GO:0016604	65	307	1.56	0.0154791397402	0.9255893763	hsa:64895:ENSG00000115421;PAPOLG|hsa:29883:ENSG00000198791;CNOT7|hsa:55904:ENSG00000005483;KMT2E|hsa:2491:ENSG00000102384;CENPI|hsa:11107:ENSG00000138738;PRDM5|hsa:5205:ENSG00000081923;ATP8B1|hsa:10926:ENSG00000006634;DBF4|hsa:2022:ENSG00000106991;ENG|hsa:153222:ENSG00000164463;CREBRF|hsa:10499:ENSG00000140396;NCOA2|hsa:1060:ENSG00000145241;CENPC|hsa:10730:ENSG00000136758;YME1L1|hsa:23064:ENSG000…	http://amigo.geneontology.org/amigo/term/GO:0016604
negative regulation of JUN kinase activity	biological_process	GO:0043508	7	14	3.68	0.0162793728644	0.963607323086	hsa:27250:ENSG00000150593;PDCD4|hsa:11221:ENSG00000143507;DUSP10|hsa:10114:ENSG00000110422;HIPK3|hsa:9479:ENSG00000121653;MAPK8IP1|hsa:2950:ENSG00000084207;GSTP1|hsa:56899:ENSG00000185046;ANKS1B|hsa:171392:ENSG00000197372;ZNF675	http://amigo.geneontology.org/amigo/term/GO:0043508
regulation of GTPase activity	biological_process	GO:0043087	20	71	2.07	0.0167580137784	0.976061736047	hsa:7984:ENSG00000050327;ARHGEF5|hsa:94134:ENSG00000165322;ARHGAP12|hsa:56246:ENSG00000170262;MRAP|hsa:5362:ENSG00000076356;PLXNA2|hsa:51735:ENSG00000158987;RAPGEF6|hsa:5962:ENSG00000137710;RDX|hsa:5747:ENSG00000169398;PTK2|hsa:253260:ENSG00000164327;RICTOR|hsa:22930:ENSG00000115839;RAB3GAP1|hsa:10154:ENSG00000136040;PLXNC1|hsa:23637:ENSG00000152061;RABGAP1L|hsa:55785:ENSG00000180263;FGD6|hsa:476…	http://amigo.geneontology.org/amigo/term/GO:0043087
regulation of signal transduction by p53 class mediator	biological_process	GO:1901796	32	131	1.8	0.0168229070547	0.976061736047	hsa:10111:ENSG00000283782;ENSG00000283782|hsa:6873:ENSG00000064313;TAF2|hsa:11198:ENSG00000092201;SUPT16H|hsa:5983:ENSG00000133119;RFC3|hsa:1763:ENSG00000138346;DNA2|hsa:51616:ENSG00000187325;TAF9B|hsa:4361:ENSG00000020922;MRE11|hsa:7486:ENSG00000165392;WRN|hsa:133746:ENSG00000152409;JMY|hsa:5565:ENSG00000131791;PRKAB2|hsa:5300:ENSG00000127445;PIN1|hsa:2072:ENSG00000175595;ERCC4|hsa:144715:ENSG00…	http://amigo.geneontology.org/amigo/term/GO:1901796
dynein complex binding	molecular_function	GO:0070840	9	22	3.01	0.017594632185	0.981985328551	hsa:29899:ENSG00000121957;GPSM2|hsa:9126:ENSG00000108055;SMC3|hsa:6622:ENSG00000145335;SNCA|hsa:7175:ENSG00000047410;TPR|hsa:324:ENSG00000134982;APC|hsa:2332:ENSG00000102081;FMR1|hsa:286187:ENSG00000178125;PPP1R42|hsa:1063:ENSG00000117724;CENPF|hsa:10300:ENSG00000140854;KATNB1	http://amigo.geneontology.org/amigo/term/GO:0070840
endocytic vesicle	cellular_component	GO:0030139	18	62	2.13	0.0178651391507	0.981985328551	hsa:9693:ENSG00000109756;RAPGEF2|hsa:100506658:ENSG00000197822;OCLN|hsa:9135:ENSG00000029725;RABEP1|hsa:9727:ENSG00000090565;RAB11FIP3|hsa:51735:ENSG00000158987;RAPGEF6|hsa:51735:ENSG00000273217;ENSG00000273217|hsa:8877:ENSG00000176170;SPHK1|hsa:23607:ENSG00000198087;CD2AP|hsa:8417:ENSG00000079950;STX7|hsa:5337:ENSG00000075651;PLD1|hsa:10938:ENSG00000110047;EHD1|hsa:25938:ENSG00000129493;HEATR5A|…	http://amigo.geneontology.org/amigo/term/GO:0030139
protein phosphorylation	biological_process	GO:0006468	90	451	1.47	0.0184296293837	0.981985328551	hsa:152110:ENSG00000163491;NEK10|hsa:701:ENSG00000259288;BUB1B-PAK6|hsa:7046:ENSG00000106799;TGFBR1|hsa:92:ENSG00000121989;ACVR2A|hsa:8986:ENSG00000162302;RPS6KA4|hsa:5584:ENSG00000163558;PRKCI|hsa:26353:ENSG00000152137;HSPB8|hsa:5347:ENSG00000166851;PLK1|hsa:54986:ENSG00000168038;ULK4|hsa:5575:ENSG00000188191;PRKAR1B|hsa:27330:ENSG00000072133;RPS6KA6|hsa:54861:ENSG00000163788;SNRK|hsa:23683:ENSG…	http://amigo.geneontology.org/amigo/term/GO:0006468
cilium	cellular_component	GO:0005929	47	212	1.63	0.0189799503005	0.981985328551	hsa:2842:ENSG00000183150;GPR19|hsa:161003:ENSG00000133115;STOML3|hsa:219844:ENSG00000198331;HYLS1|hsa:85462:ENSG00000137460;FHDC1|hsa:9321:ENSG00000100815;TRIP11|hsa:3842:ENSG00000083312;TNPO1|hsa:57560:ENSG00000068885;IFT80|hsa:9738:ENSG00000103540;CCP110|hsa:57539:ENSG00000118965;WDR35|hsa:51174:ENSG00000108423;TUBD1|hsa:55582:ENSG00000165115;KIF27|hsa:51571:ENSG00000153310;CYRIB|hsa:23322:ENSG…	http://amigo.geneontology.org/amigo/term/GO:0005929
condensed nuclear chromosome kinetochore	cellular_component	GO:0000778	6	11	4.01	0.0192146356441	0.981985328551	hsa:10403:ENSG00000080986;NDC80|hsa:701:ENSG00000259288;BUB1B-PAK6|hsa:57162:ENSG00000197329;PELI1|hsa:55320:ENSG00000129534;MIS18BP1|hsa:701:ENSG00000156970;BUB1B|hsa:1060:ENSG00000145241;CENPC	http://amigo.geneontology.org/amigo/term/GO:0000778
cellular response to interferon-alpha	biological_process	GO:0035457	6	11	4.01	0.0192146356441	0.981985328551	hsa:2621:ENSG00000183087;GAS6|hsa:3454:ENSG00000142166;IFNAR1|hsa:3433:ENSG00000119922;IFIT2|hsa:3437:ENSG00000119917;IFIT3|hsa:7175:ENSG00000047410;TPR|hsa:6738:ENSG00000116747;RO60	http://amigo.geneontology.org/amigo/term/GO:0035457
positive regulation of DNA methylation-dependent heterochromatin assembly	biological_process	GO:0090309	6	11	4.01	0.0192146356441	0.981985328551	hsa:54737:ENSG00000196199;MPHOSPH8|hsa:55196:ENSG00000174718;RESF1|hsa:57343:ENSG00000131845;ZNF304|hsa:83852:ENSG00000136169;SETDB2|hsa:55729:ENSG00000171681;ATF7IP|hsa:23272:ENSG00000163946;TASOR	http://amigo.geneontology.org/amigo/term/GO:0090309
telomere maintenance	biological_process	GO:0000723	14	44	2.34	0.0192224274152	0.981985328551	hsa:4683:ENSG00000104320;NBN|hsa:10111:ENSG00000283782;ENSG00000283782|hsa:22891:ENSG00000138311;ZNF365|hsa:2072:ENSG00000175595;ERCC4|hsa:10111:ENSG00000113522;RAD50|hsa:545:ENSG00000175054;ATR|hsa:22891:ENSG00000285837;ENSG00000285837|hsa:472:ENSG00000149311;ATM|hsa:641:ENSG00000197299;BLM|hsa:7486:ENSG00000165392;WRN|hsa:1763:ENSG00000138346;DNA2|hsa:7520:ENSG00000079246;XRCC5|hsa:11037:ENSG00…	http://amigo.geneontology.org/amigo/term/GO:0000723
cellular response to leukemia inhibitory factor	biological_process	GO:1990830	25	97	1.89	0.0194443359065	0.981985328551	hsa:7805:ENSG00000162511;LAPTM5|hsa:7037:ENSG00000072274;TFRC|hsa:5277:ENSG00000165195;PIGA|hsa:11107:ENSG00000138738;PRDM5|hsa:22808:ENSG00000158186;MRAS|hsa:7520:ENSG00000079246;XRCC5|hsa:57539:ENSG00000118965;WDR35|hsa:8322:ENSG00000174804;FZD4|hsa:8467:ENSG00000153147;SMARCA5|hsa:1385:ENSG00000118260;CREB1|hsa:221830:ENSG00000105849;POLR1F|hsa:5371:ENSG00000140464;PML|hsa:8731:ENSG00000101654…	http://amigo.geneontology.org/amigo/term/GO:1990830
actomyosin structure organization	biological_process	GO:0031032	11	31	2.61	0.0200344660039	0.981985328551	hsa:22998:ENSG00000064042;LIMCH1|hsa:23136:ENSG00000082397;EPB41L3|hsa:1266:ENSG00000117519;CNN3|hsa:64097:ENSG00000129595;EPB41L4A|hsa:7082:ENSG00000104067;TJP1|hsa:8476:ENSG00000143776;CDC42BPA|hsa:57669:ENSG00000115109;EPB41L5|hsa:9475:ENSG00000134318;ROCK2|hsa:54822:ENSG00000288645;ENSG00000288645|hsa:54822:ENSG00000092439;TRPM7|hsa:1265:ENSG00000064666;CNN2	http://amigo.geneontology.org/amigo/term/GO:0031032
mitotic cell cycle checkpoint	biological_process	GO:0007093	11	31	2.61	0.0200344660039	0.981985328551	hsa:5925:ENSG00000139687;RB1|hsa:4683:ENSG00000104320;NBN|hsa:55055:ENSG00000174442;ZWILCH|hsa:1739:ENSG00000075711;DLG1|hsa:701:ENSG00000259288;BUB1B-PAK6|hsa:9735:ENSG00000184445;KNTC1|hsa:8379:ENSG00000002822;MAD1L1|hsa:701:ENSG00000156970;BUB1B|hsa:5884:ENSG00000152942;RAD17|hsa:8379:ENSG00000286192;ENSG00000286192|hsa:51776:ENSG00000091436;MAP3K20	http://amigo.geneontology.org/amigo/term/GO:0007093
condensed chromosome	cellular_component	GO:0000793	10	27	2.72	0.0209778163118	0.981985328551	hsa:23481:ENSG00000100029;PES1|hsa:8467:ENSG00000153147;SMARCA5|hsa:9031:ENSG00000009954;BAZ1B|hsa:2177:ENSG00000144554;FANCD2|hsa:7153:ENSG00000131747;TOP2A|hsa:10592:ENSG00000136824;SMC2|hsa:3146:ENSG00000124097;HMGB1P1|hsa:64151:ENSG00000109805;NCAPG|hsa:3146:ENSG00000189403;HMGB1|hsa:3981:ENSG00000174405;LIG4	http://amigo.geneontology.org/amigo/term/GO:0000793
CXCR chemokine receptor binding	molecular_function	GO:0045236	7	15	3.43	0.0211697754981	0.981985328551	hsa:2920:ENSG00000081041;CXCL2|hsa:6373:ENSG00000169248;CXCL11|hsa:83737:ENSG00000078747;ITCH|hsa:2921:ENSG00000163734;CXCL3|hsa:6374:ENSG00000163735;CXCL5|hsa:6387:ENSG00000107562;CXCL12|hsa:2919:ENSG00000163739;CXCL1	http://amigo.geneontology.org/amigo/term/GO:0045236
histone mRNA catabolic process	biological_process	GO:0071044	7	15	3.43	0.0211697754981	0.981985328551	hsa:90459:ENSG00000104626;ERI1|hsa:54464:ENSG00000114127;XRN1|hsa:472:ENSG00000149311;ATM|hsa:23318:ENSG00000134744;TUT4|hsa:167227:ENSG00000172795;DCP2|hsa:54512:ENSG00000178896;EXOSC4|hsa:79670:ENSG00000083223;TUT7	http://amigo.geneontology.org/amigo/term/GO:0071044
transcriptionally active chromatin	cellular_component	GO:0035327	9	23	2.88	0.0216362715004	0.981985328551	hsa:27125:ENSG00000072364;AFF4|hsa:55904:ENSG00000005483;KMT2E|hsa:9646:ENSG00000198730;CTR9|hsa:3006:ENSG00000187837;H1-2|hsa:9652:ENSG00000198677;SKIC3|hsa:11168:ENSG00000164985;PSIP1|hsa:79664:ENSG00000128915;ICE2|hsa:54512:ENSG00000178896;EXOSC4|hsa:23379:ENSG00000164151;ICE1	http://amigo.geneontology.org/amigo/term/GO:0035327
protein phosphatase type 2A complex	cellular_component	GO:0000159	8	19	3.1	0.0218071283724	0.981985328551	hsa:5527:ENSG00000078304;PPP2R5C|hsa:5524:ENSG00000119383;PTPA|hsa:5526:ENSG00000068971;PPP2R5B|hsa:5521:ENSG00000156475;PPP2R2B|hsa:5523:ENSG00000073711;PPP2R3A|hsa:5524:ENSG00000235007;ENSG00000235007|hsa:5529:ENSG00000154001;PPP2R5E|hsa:5525:ENSG00000066027;PPP2R5A	http://amigo.geneontology.org/amigo/term/GO:0000159
response to xenobiotic stimulus	biological_process	GO:0009410	5	8	4.59	0.0219521327407	0.981985328551	hsa:196:ENSG00000106546;AHR|hsa:2729:ENSG00000001084;GCLC|hsa:196:ENSG00000283321;ENSG00000283321|hsa:25807:ENSG00000100263;RHBDD3|hsa:2876:ENSG00000233276;GPX1	http://amigo.geneontology.org/amigo/term/GO:0009410
positive regulation of sodium ion transmembrane transporter activity	biological_process	GO:2000651	5	8	4.59	0.0219521327407	0.981985328551	hsa:288:ENSG00000151150;ANK3|hsa:65267:ENSG00000196632;WNK3|hsa:154043:ENSG00000288520;ENSG00000288520|hsa:1756:ENSG00000198947;DMD|hsa:154043:ENSG00000153721;CNKSR3	http://amigo.geneontology.org/amigo/term/GO:2000651
positive regulation of histone phosphorylation	biological_process	GO:0033129	5	8	4.59	0.0219521327407	0.981985328551	hsa:3553:ENSG00000125538;IL1B|hsa:2332:ENSG00000102081;FMR1|hsa:472:ENSG00000149311;ATM|hsa:8986:ENSG00000162302;RPS6KA4|hsa:9252:ENSG00000100784;RPS6KA5	http://amigo.geneontology.org/amigo/term/GO:0033129
TPR domain binding	molecular_function	GO:0030911	5	8	4.59	0.0219521327407	0.981985328551	hsa:6731:ENSG00000174780;SRP72|hsa:51762:ENSG00000166128;RAB8B|hsa:3320:ENSG00000080824;HSP90AA1|hsa:66008:ENSG00000115993;TRAK2|hsa:5138:ENSG00000186642;PDE2A	http://amigo.geneontology.org/amigo/term/GO:0030911
protein desumoylation	biological_process	GO:0016926	5	8	4.59	0.0219521327407	0.981985328551	hsa:26054:ENSG00000112701;SENP6|hsa:205564:ENSG00000119231;SENP5|hsa:57337:ENSG00000138468;SENP7|hsa:29843:ENSG00000079387;SENP1|hsa:10208:ENSG00000132952;USPL1	http://amigo.geneontology.org/amigo/term/GO:0016926
bubble DNA binding	molecular_function	GO:0000405	5	8	4.59	0.0219521327407	0.981985328551	hsa:55247:ENSG00000109674;NEIL3|hsa:3146:ENSG00000189403;HMGB1|hsa:641:ENSG00000197299;BLM|hsa:7486:ENSG00000165392;WRN|hsa:3146:ENSG00000124097;HMGB1P1	http://amigo.geneontology.org/amigo/term/GO:0000405
regulation of protein export from nucleus	biological_process	GO:0046825	5	8	4.59	0.0219521327407	0.981985328551	hsa:3429:ENSG00000165949;IFI27|hsa:5781:ENSG00000179295;PTPN11|hsa:7514:ENSG00000082898;XPO1|hsa:7175:ENSG00000047410;TPR|hsa:127933:ENSG00000152332;UHMK1	http://amigo.geneontology.org/amigo/term/GO:0046825
negative regulation of mRNA polyadenylation	biological_process	GO:1900364	5	8	4.59	0.0219521327407	0.981985328551	hsa:9810:ENSG00000103549;RNF40|hsa:904:ENSG00000129315;CCNT1|hsa:79882:ENSG00000100722;ZC3H14|hsa:9646:ENSG00000198730;CTR9|hsa:56254:ENSG00000155827;RNF20	http://amigo.geneontology.org/amigo/term/GO:1900364
tubulin binding	molecular_function	GO:0015631	17	59	2.12	0.022114979117	0.981985328551	hsa:84295:ENSG00000156531;PHF6|hsa:8633:ENSG00000182168;UNC5C|hsa:55835:ENSG00000151849;CENPJ|hsa:672:ENSG00000012048;BRCA1|hsa:226:ENSG00000285043;ENSG00000285043|hsa:6249:ENSG00000130779;CLIP1|hsa:79649:ENSG00000129680;MAP7D3|hsa:226:ENSG00000149925;ALDOA|hsa:23637:ENSG00000152061;RABGAP1L|hsa:286187:ENSG00000178125;PPP1R42|hsa:79739:ENSG00000137941;TTLL7|hsa:23287:ENSG00000135049;AGTPBP1|hsa:2…	http://amigo.geneontology.org/amigo/term/GO:0015631
viral process	biological_process	GO:0016032	90	456	1.45	0.0228210472019	0.981985328551	hsa:7514:ENSG00000082898;XPO1|hsa:54587:ENSG00000162576;MXRA8|hsa:3842:ENSG00000083312;TNPO1|hsa:80329:ENSG00000111981;ULBP1|hsa:5430:ENSG00000181222;POLR2A|hsa:79080:ENSG00000110104;CCDC86|hsa:4277:ENSG00000204516;MICB|hsa:10527:ENSG00000205339;IPO7|hsa:7284:ENSG00000178952;TUFM|hsa:10111:ENSG00000283782;ENSG00000283782|hsa:10111:ENSG00000113522;RAD50|hsa:5295:ENSG00000145675;PIK3R1|hsa:57122:EN…	http://amigo.geneontology.org/amigo/term/GO:0016032
negative regulation of exocytosis	biological_process	GO:0045920	4	5	5.88	0.0232780026566	0.981985328551	hsa:6622:ENSG00000145335;SNCA|hsa:6248:ENSG00000215695;RSC1A1|hsa:6248:ENSG00000197312;DDI2|hsa:11141:ENSG00000169306;IL1RAPL1	http://amigo.geneontology.org/amigo/term/GO:0045920
maintenance of animal organ identity	biological_process	GO:0048496	4	5	5.88	0.0232780026566	0.981985328551	hsa:27031:ENSG00000274810;NPHP3-ACAD11|hsa:27031:ENSG00000113971;NPHP3|hsa:84059:ENSG00000164199;ADGRV1|hsa:5318:ENSG00000057294;PKP2	http://amigo.geneontology.org/amigo/term/GO:0048496
ceramidase activity	molecular_function	GO:0102121	4	5	5.88	0.0232780026566	0.981985328551	hsa:56624:ENSG00000188611;ASAH2|hsa:55331:ENSG00000078124;ACER3|hsa:427:ENSG00000104763;ASAH1|hsa:56624:ENSG00000204147;ASAH2B	http://amigo.geneontology.org/amigo/term/GO:0102121
single-stranded telomeric DNA binding	molecular_function	GO:0043047	4	5	5.88	0.0232780026566	0.981985328551	hsa:10111:ENSG00000283782;ENSG00000283782|hsa:11037:ENSG00000243244;STON1|hsa:10111:ENSG00000113522;RAD50|hsa:25913:ENSG00000128513;POT1	http://amigo.geneontology.org/amigo/term/GO:0043047
Y-form DNA binding	molecular_function	GO:0000403	4	5	5.88	0.0232780026566	0.981985328551	hsa:56852:ENSG00000070950;RAD18|hsa:641:ENSG00000197299;BLM|hsa:7486:ENSG00000165392;WRN|hsa:5932:ENSG00000101773;RBBP8	http://amigo.geneontology.org/amigo/term/GO:0000403
autophagy of peroxisome	biological_process	GO:0030242	4	5	5.88	0.0232780026566	0.981985328551	hsa:9821:ENSG00000023287;RB1CC1|hsa:91452:ENSG00000107897;ACBD5|hsa:5289:ENSG00000078142;PIK3C3|hsa:22878:ENSG00000153339;TRAPPC8	http://amigo.geneontology.org/amigo/term/GO:0030242
negative regulation of telomere capping	biological_process	GO:1904354	4	5	5.88	0.0232780026566	0.981985328551	hsa:4683:ENSG00000104320;NBN|hsa:10111:ENSG00000283782;ENSG00000283782|hsa:472:ENSG00000149311;ATM|hsa:10111:ENSG00000113522;RAD50	http://amigo.geneontology.org/amigo/term/GO:1904354
membrane	cellular_component	GO:0016020	361	2075	1.28	0.0232940247625	0.981985328551	hsa:1434:ENSG00000124207;CSE1L|hsa:27067:ENSG00000040341;STAU2|hsa:226:ENSG00000285043;ENSG00000285043|hsa:23077:ENSG00000005810;MYCBP2|hsa:2773:ENSG00000065135;GNAI3|hsa:23317:ENSG00000138246;DNAJC13|hsa:23392:ENSG00000136813;ECPAS|hsa:3556:ENSG00000196083;IL1RAP|hsa:54477:ENSG00000052126;PLEKHA5|hsa:857:ENSG00000105974;CAV1|hsa:226:ENSG00000149925;ALDOA|hsa:9361:ENSG00000196365;LONP1|hsa:4763:E…	http://amigo.geneontology.org/amigo/term/GO:0016020
cellular response to ionizing radiation	biological_process	GO:0071479	11	32	2.53	0.0237451511603	0.981985328551	hsa:144715:ENSG00000151164;RAD9B|hsa:9575:ENSG00000134852;CLOCK|hsa:3428:ENSG00000163565;IFI16|hsa:1894:ENSG00000114346;ECT2|hsa:2072:ENSG00000175595;ERCC4|hsa:1647:ENSG00000116717;GADD45A|hsa:25896:ENSG00000143493;INTS7|hsa:1026:ENSG00000124762;CDKN1A|hsa:641:ENSG00000197299;BLM|hsa:23411:ENSG00000096717;SIRT1|hsa:3981:ENSG00000174405;LIG4	http://amigo.geneontology.org/amigo/term/GO:0071479
condensed nuclear chromosome	cellular_component	GO:0000794	10	28	2.63	0.0251387180632	0.981985328551	hsa:10111:ENSG00000283782;ENSG00000283782|hsa:65083:ENSG00000165271;NOL6|hsa:4751:ENSG00000117650;NEK2|hsa:120:ENSG00000148700;ADD3|hsa:10128:ENSG00000138095;LRPPRC|hsa:10111:ENSG00000113522;RAD50|hsa:22920:ENSG00000075945;KIFAP3|hsa:3014:ENSG00000188486;H2AX|hsa:11073:ENSG00000163781;TOPBP1|hsa:7273:ENSG00000155657;TTN	http://amigo.geneontology.org/amigo/term/GO:0000794
zinc ion binding	molecular_function	GO:0008270	152	820	1.36	0.0251430129091	0.981985328551	hsa:152518:ENSG00000170448;NFXL1|hsa:81931:ENSG00000184635;ZNF93|hsa:5930:ENSG00000122257;RBBP6|hsa:10600:ENSG00000156256;USP16|hsa:8078:ENSG00000111667;USP5|hsa:7539:ENSG00000136866;ZFP37|hsa:22895:ENSG00000089169;RPH3A|hsa:64167:ENSG00000164308;ERAP2|hsa:55521:ENSG00000152503;TRIM36|hsa:7092:ENSG00000038295;TLL1|hsa:55210:ENSG00000197785;ATAD3A|hsa:149041:ENSG00000135870;RC3H1|hsa:4323:ENSG0000…	http://amigo.geneontology.org/amigo/term/GO:0008270
non-motile cilium assembly	biological_process	GO:1905515	14	46	2.24	0.0254554333103	0.981985328551	hsa:27185:ENSG00000270106;TSNAX-DISC1|hsa:23116:ENSG00000198718;TOGARAM1|hsa:27152:ENSG00000164066;INTU|hsa:57562:ENSG00000110318;CEP126|hsa:8100:ENSG00000032742;IFT88|hsa:55835:ENSG00000151849;CENPJ|hsa:57560:ENSG00000248710;TRIM59-IFT80|hsa:79738:ENSG00000179941;BBS10|hsa:10640:ENSG00000070367;EXOC5|hsa:57560:ENSG00000068885;IFT80|hsa:79659:ENSG00000187240;DYNC2H1|hsa:23322:ENSG00000103494;RPGR…	http://amigo.geneontology.org/amigo/term/GO:1905515
ciliary tip	cellular_component	GO:0097542	14	46	2.24	0.0254554333103	0.981985328551	hsa:6792:ENSG00000008086;CDKL5|hsa:8100:ENSG00000032742;IFT88|hsa:79809:ENSG00000123607;TTC21B|hsa:57560:ENSG00000248710;TRIM59-IFT80|hsa:22920:ENSG00000075945;KIFAP3|hsa:57728:ENSG00000157796;WDR19|hsa:11020:ENSG00000100360;IFT27|hsa:57539:ENSG00000118965;WDR35|hsa:57560:ENSG00000068885;IFT80|hsa:28981:ENSG00000122970;IFT81|hsa:79659:ENSG00000187240;DYNC2H1|hsa:11127:ENSG00000131437;KIF3A|hsa:89…	http://amigo.geneontology.org/amigo/term/GO:0097542
nuclear inclusion body	cellular_component	GO:0042405	6	12	3.68	0.0256188634443	0.981985328551	hsa:4683:ENSG00000104320;NBN|hsa:56852:ENSG00000070950;RAD18|hsa:5903:ENSG00000153201;RANBP2|hsa:84250:ENSG00000133302;SLF1|hsa:4287:ENSG00000066427;ATXN3|hsa:7175:ENSG00000047410;TPR	http://amigo.geneontology.org/amigo/term/GO:0042405
posttranscriptional regulation of gene expression	biological_process	GO:0010608	9	24	2.76	0.0263022470841	0.981985328551	hsa:340719:ENSG00000188613;NANOS1|hsa:857:ENSG00000105974;CAV1|hsa:9782:ENSG00000280987;MATR3|hsa:9782:ENSG00000015479;MATR3|hsa:57669:ENSG00000115109;EPB41L5|hsa:91746:ENSG00000083896;YTHDC1|hsa:54542:ENSG00000056586;RC3H2|hsa:23369:ENSG00000055917;PUM2|hsa:149041:ENSG00000135870;RC3H1	http://amigo.geneontology.org/amigo/term/GO:0010608
rRNA catabolic process	biological_process	GO:0016075	7	16	3.22	0.0269920465811	0.981985328551	hsa:5393:ENSG00000123737;EXOSC9|hsa:22894:ENSG00000083520;DIS3|hsa:11340:ENSG00000120699;EXOSC8|hsa:54464:ENSG00000114127;XRN1|hsa:79002:ENSG00000123144;TRIR|hsa:146857:ENSG00000154760;SLFN13|hsa:54512:ENSG00000178896;EXOSC4	http://amigo.geneontology.org/amigo/term/GO:0016075
regulation of mRNA splicing, via spliceosome	biological_process	GO:0048024	7	16	3.22	0.0269920465811	0.981985328551	hsa:9584:ENSG00000131051;RBM39|hsa:6733:ENSG00000135250;SRPK2|hsa:91746:ENSG00000083896;YTHDC1|hsa:7072:ENSG00000116001;TIA1|hsa:51574:ENSG00000174720;LARP7|hsa:6732:ENSG00000096063;SRPK1|hsa:57703:ENSG00000163510;CWC22	http://amigo.geneontology.org/amigo/term/GO:0048024
GTPase regulator activity	molecular_function	GO:0030695	7	16	3.22	0.0269920465811	0.981985328551	hsa:57120:ENSG00000282218;ENSG00000282218|hsa:140885:ENSG00000198053;SIRPA|hsa:889:ENSG00000285953;ENSG00000285953|hsa:57120:ENSG00000047932;GOPC|hsa:889:ENSG00000001631;KRIT1|hsa:10527:ENSG00000205339;IPO7|hsa:889:ENSG00000289027;ENSG00000289027	http://amigo.geneontology.org/amigo/term/GO:0030695
mitotic chromosome condensation	biological_process	GO:0007076	7	16	3.22	0.0269920465811	0.981985328551	hsa:10051:ENSG00000113810;SMC4|hsa:25836:ENSG00000164190;NIPBL|hsa:7273:ENSG00000155657;TTN|hsa:10592:ENSG00000136824;SMC2|hsa:51203:ENSG00000137804;NUSAP1|hsa:51203:ENSG00000285920;ENSG00000285920|hsa:64151:ENSG00000109805;NCAPG	http://amigo.geneontology.org/amigo/term/GO:0007076
positive regulation of dendritic spine morphogenesis	biological_process	GO:0061003	8	20	2.94	0.0270318806615	0.981985328551	hsa:170506:ENSG00000174953;DHX36|hsa:5063:ENSG00000077264;PAK3|hsa:28988:ENSG00000136279;DBNL|hsa:4976:ENSG00000198836;OPA1|hsa:10059:ENSG00000087470;DNM1L|hsa:5649:ENSG00000189056;RELN|hsa:65981:ENSG00000110888;CAPRIN2|hsa:816:ENSG00000058404;CAMK2B	http://amigo.geneontology.org/amigo/term/GO:0061003
positive regulation of apoptotic process	biological_process	GO:0043065	68	335	1.49	0.0274495223928	0.981985328551	hsa:7984:ENSG00000050327;ARHGEF5|hsa:23411:ENSG00000096717;SIRT1|hsa:1894:ENSG00000114346;ECT2|hsa:133746:ENSG00000152409;JMY|hsa:5924:ENSG00000113319;RASGRF2|hsa:5764:ENSG00000105894;PTN|hsa:51776:ENSG00000091436;MAP3K20|hsa:10795:ENSG00000090612;ZNF268|hsa:5978:ENSG00000084093;REST|hsa:3635:ENSG00000168918;INPP5D|hsa:7052:ENSG00000198959;TGM2|hsa:1654:ENSG00000215301;DDX3X|hsa:56246:ENSG0000017…	http://amigo.geneontology.org/amigo/term/GO:0043065
microtubule organizing center	cellular_component	GO:0005815	24	96	1.84	0.0283753818294	0.981985328551	hsa:81930:ENSG00000121621;KIF18A|hsa:10564:ENSG00000124198;ARFGEF2|hsa:55904:ENSG00000005483;KMT2E|hsa:701:ENSG00000259288;BUB1B-PAK6|hsa:22924:ENSG00000084764;MAPRE3|hsa:11215:ENSG00000023516;AKAP11|hsa:57509:ENSG00000129422;MTUS1|hsa:7813:ENSG00000067208;EVI5|hsa:23122:ENSG00000163539;CLASP2|hsa:6525:ENSG00000183963;SMTN|hsa:51473:ENSG00000146038;DCDC2|hsa:54908:ENSG00000040275;SPDL1|hsa:140609…	http://amigo.geneontology.org/amigo/term/GO:0005815
transforming growth factor beta receptor signaling pathway	biological_process	GO:0007179	24	96	1.84	0.0283753818294	0.981985328551	hsa:4093:ENSG00000120693;SMAD9|hsa:5747:ENSG00000169398;PTK2|hsa:7046:ENSG00000106799;TGFBR1|hsa:2022:ENSG00000106991;ENG|hsa:10979:ENSG00000073712;FERMT2|hsa:6885:ENSG00000135341;MAP3K7|hsa:1385:ENSG00000118260;CREB1|hsa:4091:ENSG00000137834;SMAD6|hsa:2660:ENSG00000138379;MSTN|hsa:5371:ENSG00000140464;PML|hsa:9958:ENSG00000135655;USP15|hsa:26060:ENSG00000157500;APPL1|hsa:10637:ENSG00000255835;EN…	http://amigo.geneontology.org/amigo/term/GO:0007179
condensed chromosome kinetochore	cellular_component	GO:0000777	22	86	1.88	0.0287677644311	0.981985328551	hsa:4751:ENSG00000117650;NEK2|hsa:701:ENSG00000259288;BUB1B-PAK6|hsa:54821:ENSG00000186871;ERCC6L|hsa:253635:ENSG00000152133;GPATCH11|hsa:4735:ENSG00000168385;SEPTIN2|hsa:23122:ENSG00000163539;CLASP2|hsa:84295:ENSG00000156531;PHF6|hsa:79682:ENSG00000151725;CENPU|hsa:201161:ENSG00000166582;CENPV|hsa:8379:ENSG00000002822;MAD1L1|hsa:57082:ENSG00000137812;KNL1|hsa:10671:ENSG00000104671;DCTN6|hsa:2603…	http://amigo.geneontology.org/amigo/term/GO:0000777
phosphatidylinositol dephosphorylation	biological_process	GO:0046856	10	29	2.53	0.0298595609503	0.981985328551	hsa:9896:ENSG00000112367;FIG4|hsa:9107:ENSG00000139505;MTMR6|hsa:7179:ENSG00000274391;TPTE|hsa:4534:ENSG00000171100;MTM1|hsa:8898:ENSG00000087053;MTMR2|hsa:27124:ENSG00000185133;INPP5J|hsa:23203:ENSG00000165688;PMPCA|hsa:3635:ENSG00000168918;INPP5D|hsa:9108:ENSG00000003987;MTMR7|hsa:22908:ENSG00000211456;SACM1L	http://amigo.geneontology.org/amigo/term/GO:0046856
axonal growth cone	cellular_component	GO:0044295	10	29	2.53	0.0298595609503	0.981985328551	hsa:57698:ENSG00000187164;SHTN1|hsa:203228:ENSG00000147894;C9orf72|hsa:4649:ENSG00000066933;MYO9A|hsa:9479:ENSG00000121653;MAPK8IP1|hsa:22911:ENSG00000085433;WDR47|hsa:3320:ENSG00000080824;HSP90AA1|hsa:51199:ENSG00000100503;NIN|hsa:2288:ENSG00000004478;FKBP4|hsa:66008:ENSG00000115993;TRAK2|hsa:3799:ENSG00000170759;KIF5B	http://amigo.geneontology.org/amigo/term/GO:0044295
G2/M transition of mitotic cell cycle	biological_process	GO:0000086	31	133	1.71	0.0298827156836	0.981985328551	hsa:6873:ENSG00000064313;TAF2|hsa:4751:ENSG00000117650;NEK2|hsa:26224:ENSG00000005812;FBXL3|hsa:84930:ENSG00000120539;MASTL|hsa:10733:ENSG00000142731;PLK4|hsa:55755:ENSG00000136861;CDK5RAP2|hsa:9738:ENSG00000103540;CCP110|hsa:9702:ENSG00000166037;CEP57|hsa:84131:ENSG00000148019;CEP78|hsa:1026:ENSG00000124762;CDKN1A|hsa:5347:ENSG00000166851;PLK1|hsa:55835:ENSG00000151849;CENPJ|hsa:80184:ENSG000001…	http://amigo.geneontology.org/amigo/term/GO:0000086
chromosome, centromeric region	cellular_component	GO:0000775	15	52	2.12	0.0301079434473	0.981985328551	hsa:1062:ENSG00000138778;CENPE|hsa:5527:ENSG00000078304;PPP2R5C|hsa:9126:ENSG00000108055;SMC3|hsa:10403:ENSG00000080986;NDC80|hsa:10735:ENSG00000101972;STAG2|hsa:23047:ENSG00000083642;PDS5B|hsa:23244:ENSG00000121892;PDS5A|hsa:79723:ENSG00000152455;SUV39H2|hsa:2332:ENSG00000102081;FMR1|hsa:151246:ENSG00000163535;SGO2|hsa:23063:ENSG00000062650;WAPL|hsa:3070:ENSG00000119969;HELLS|hsa:10274:ENSG00000…	http://amigo.geneontology.org/amigo/term/GO:0000775
telomere maintenance via recombination	biological_process	GO:0000722	5	9	4.08	0.030449875398	0.981985328551	hsa:10111:ENSG00000283782;ENSG00000283782|hsa:79677:ENSG00000163029;SMC6|hsa:23137:ENSG00000198887;SMC5|hsa:10111:ENSG00000113522;RAD50|hsa:675:ENSG00000139618;BRCA2	http://amigo.geneontology.org/amigo/term/GO:0000722
actin filament bundle	cellular_component	GO:0032432	5	9	4.08	0.030449875398	0.981985328551	hsa:144347:ENSG00000178882;RFLNA|hsa:5358:ENSG00000102024;PLS3|hsa:7429:ENSG00000127831;VIL1|hsa:3936:ENSG00000136167;LCP1|hsa:5357:ENSG00000120756;PLS1	http://amigo.geneontology.org/amigo/term/GO:0032432
cytoplasm	cellular_component	GO:0005737	771	4624	1.23	0.0306780475458	0.981985328551	hsa:3398:ENSG00000115738;ID2|hsa:27254:ENSG00000172346;CSDC2|hsa:54841:ENSG00000134897;BIVM|hsa:1434:ENSG00000124207;CSE1L|hsa:152273:ENSG00000154783;FGD5|hsa:5189:ENSG00000127980;PEX1|hsa:134728:ENSG00000146243;IRAK1BP1|hsa:5775:ENSG00000088179;PTPN4|hsa:51174:ENSG00000108423;TUBD1|hsa:26353:ENSG00000152137;HSPB8|hsa:201134:ENSG00000154240;CEP112|hsa:2697:ENSG00000152661;GJA1|hsa:64328:ENSG00000…	http://amigo.geneontology.org/amigo/term/GO:0005737
integrin-mediated signaling pathway	biological_process	GO:0007229	24	97	1.82	0.0310291566462	0.981985328551	hsa:634:ENSG00000079385;CEACAM1|hsa:5747:ENSG00000169398;PTK2|hsa:3675:ENSG00000005884;ITGA3|hsa:10979:ENSG00000073712;FERMT2|hsa:8482:ENSG00000138623;SEMA7A|hsa:5781:ENSG00000179295;PTPN11|hsa:7006:ENSG00000135605;TEC|hsa:57343:ENSG00000131845;ZNF304|hsa:5764:ENSG00000105894;PTN|hsa:7294:ENSG00000074966;TXK|hsa:3688:ENSG00000150093;ITGB1|hsa:667:ENSG00000151914;DST|hsa:3678:ENSG00000161638;ITGA5…	http://amigo.geneontology.org/amigo/term/GO:0007229
guanyl-nucleotide exchange factor activity	molecular_function	GO:0005085	29	123	1.73	0.0311240825175	0.981985328551	hsa:7984:ENSG00000050327;ARHGEF5|hsa:6915:ENSG00000006638;TBXA2R|hsa:10564:ENSG00000124198;ARFGEF2|hsa:55619:ENSG00000135905;DOCK10|hsa:22930:ENSG00000115839;RAB3GAP1|hsa:23077:ENSG00000005810;MYCBP2|hsa:404636:ENSG00000119979;DENND10|hsa:10565:ENSG00000066777;ARFGEF1|hsa:121512:ENSG00000139132;FGD4|hsa:51735:ENSG00000158987;RAPGEF6|hsa:22894:ENSG00000083520;DIS3|hsa:55785:ENSG00000180263;FGD6|hs…	http://amigo.geneontology.org/amigo/term/GO:0005085
regulation of small GTPase mediated signal transduction	biological_process	GO:0051056	32	139	1.69	0.0314893241655	0.981985328551	hsa:7984:ENSG00000050327;ARHGEF5|hsa:116984:ENSG00000047365;ARAP2|hsa:51306:ENSG00000031003;FAM13B|hsa:253959:ENSG00000174373;RALGAPA1|hsa:1894:ENSG00000114346;ECT2|hsa:5924:ENSG00000113319;RASGRF2|hsa:394:ENSG00000100852;ARHGAP5|hsa:10144:ENSG00000138640;FAM13A|hsa:55288:ENSG00000126858;RHOT1|hsa:121512:ENSG00000139132;FGD4|hsa:9824:ENSG00000198826;ARHGAP11A|hsa:91614:ENSG00000121690;DEPDC7|hsa:…	http://amigo.geneontology.org/amigo/term/GO:0051056
cytoplasmic ribonucleoprotein granule	cellular_component	GO:0036464	20	77	1.91	0.0318845559661	0.981985328551	hsa:57523:ENSG00000205978;NYNRIN|hsa:167227:ENSG00000172795;DCP2|hsa:8826:ENSG00000140575;IQGAP1|hsa:8087:ENSG00000114416;FXR1|hsa:1977:ENSG00000151247;EIF4E|hsa:26065:ENSG00000257103;LSM14A|hsa:2332:ENSG00000102081;FMR1|hsa:11201:ENSG00000101751;POLI|hsa:5701:ENSG00000161057;PSMC2|hsa:580:ENSG00000138376;BARD1|hsa:23318:ENSG00000134744;TUT4|hsa:9475:ENSG00000134318;ROCK2|hsa:4163:ENSG00000171444…	http://amigo.geneontology.org/amigo/term/GO:0036464
pericentriolar material	cellular_component	GO:0000242	8	21	2.8	0.0330637213739	0.981985328551	hsa:121441:ENSG00000139350;NEDD1|hsa:4750:ENSG00000137601;NEK1|hsa:80351:ENSG00000107854;TNKS2|hsa:55125:ENSG00000101639;CEP192|hsa:22995:ENSG00000103995;CEP152|hsa:84376:ENSG00000168172;HOOK3|hsa:51199:ENSG00000100503;NIN|hsa:55755:ENSG00000136861;CDK5RAP2	http://amigo.geneontology.org/amigo/term/GO:0000242
mitotic G2 DNA damage checkpoint	biological_process	GO:0007095	8	21	2.8	0.0330637213739	0.981985328551	hsa:4683:ENSG00000104320;NBN|hsa:63967:ENSG00000092853;CLSPN|hsa:1026:ENSG00000124762;CDKN1A|hsa:57551:ENSG00000160551;TAOK1|hsa:4361:ENSG00000020922;MRE11|hsa:11073:ENSG00000163781;TOPBP1|hsa:1112:ENSG00000053254;FOXN3|hsa:641:ENSG00000197299;BLM	http://amigo.geneontology.org/amigo/term/GO:0007095
peptide metabolic process	biological_process	GO:0006518	6	13	3.39	0.0332967251033	0.981985328551	hsa:7064:ENSG00000172009;THOP1|hsa:57486:ENSG00000123213;NLN|hsa:4311:ENSG00000196549;MME|hsa:165:ENSG00000106624;AEBP1|hsa:1362:ENSG00000108582;CPD|hsa:8532:ENSG00000155269;GPR78	http://amigo.geneontology.org/amigo/term/GO:0006518
positive regulation of B cell differentiation	biological_process	GO:0045579	6	13	3.39	0.0332967251033	0.981985328551	hsa:4323:ENSG00000157227;MMP14|hsa:3635:ENSG00000168918;INPP5D|hsa:3071:ENSG00000123338;NCKAP1L|hsa:572:ENSG00000002330;BAD|hsa:286410:ENSG00000101974;ATP11C|hsa:3574:ENSG00000104432;IL7	http://amigo.geneontology.org/amigo/term/GO:0045579
metaphase plate congression	biological_process	GO:0051310	6	13	3.39	0.0332967251033	0.981985328551	hsa:10403:ENSG00000080986;NDC80|hsa:152185:ENSG00000163611;SPICE1|hsa:152185:ENSG00000285943;ENSG00000285943|hsa:1062:ENSG00000138778;CENPE|hsa:284071:ENSG00000180336;MEIOC|hsa:1063:ENSG00000117724;CENPF	http://amigo.geneontology.org/amigo/term/GO:0051310
ribosomal large subunit binding	molecular_function	GO:0043023	6	13	3.39	0.0332967251033	0.981985328551	hsa:51042:ENSG00000236782;ZNF593OS|hsa:51042:ENSG00000142684;ZNF593|hsa:51068:ENSG00000169251;NMD3|hsa:26046:ENSG00000198862;LTN1|hsa:132864:ENSG00000137449;CPEB2|hsa:9147:ENSG00000165525;NEMF	http://amigo.geneontology.org/amigo/term/GO:0043023
acetyltransferase activity	molecular_function	GO:0016407	7	17	3.03	0.0338125468024	0.981985328551	hsa:114799:ENSG00000141446;ESCO1|hsa:80155:ENSG00000164134;NAA15|hsa:8877:ENSG00000176170;SPHK1|hsa:79612:ENSG00000172766;NAA16|hsa:1629:ENSG00000137992;DBT|hsa:157570:ENSG00000171320;ESCO2|hsa:23522:ENSG00000156650;KAT6B	http://amigo.geneontology.org/amigo/term/GO:0016407
negative regulation of anoikis	biological_process	GO:2000811	7	17	3.03	0.0338125468024	0.981985328551	hsa:857:ENSG00000105974;CAV1|hsa:5747:ENSG00000169398;PTK2|hsa:5290:ENSG00000121879;PIK3CA|hsa:3678:ENSG00000161638;ITGA5|hsa:57343:ENSG00000131845;ZNF304|hsa:3688:ENSG00000150093;ITGB1|hsa:4851:ENSG00000148400;NOTCH1	http://amigo.geneontology.org/amigo/term/GO:2000811
chromatin binding	molecular_function	GO:0003682	86	443	1.43	0.0343023048267	0.981985328551	hsa:6873:ENSG00000064313;TAF2|hsa:10499:ENSG00000140396;NCOA2|hsa:7486:ENSG00000165392;WRN|hsa:10725:ENSG00000102908;NFAT5|hsa:9126:ENSG00000108055;SMC3|hsa:905:ENSG00000082258;CCNT2|hsa:11169:ENSG00000198554;WDHD1|hsa:148398:ENSG00000187634;SAMD11|hsa:170959:ENSG00000196705;ZNF431|hsa:7175:ENSG00000047410;TPR|hsa:165918:ENSG00000163961;RNF168|hsa:22907:ENSG00000132153;DHX30|hsa:7403:ENSG00000147…	http://amigo.geneontology.org/amigo/term/GO:0003682
ubiquitin-protein transferase activity	molecular_function	GO:0004842	49	233	1.55	0.0344709531473	0.981985328551	hsa:329:ENSG00000110330;BIRC2|hsa:9903:ENSG00000162413;KLHL21|hsa:8453:ENSG00000108094;CUL2|hsa:51592:ENSG00000197323;TRIM33|hsa:83737:ENSG00000078747;ITCH|hsa:51132:ENSG00000131263;RLIM|hsa:79596:ENSG00000152193;OBI1|hsa:9810:ENSG00000103549;RNF40|hsa:7188:ENSG00000082512;TRAF5|hsa:26273:ENSG00000110429;FBXO3|hsa:4591:ENSG00000108395;TRIM37|hsa:81847:ENSG00000118518;RNF146|hsa:580:ENSG0000013837…	http://amigo.geneontology.org/amigo/term/GO:0004842
positive regulation of myeloid dendritic cell cytokine production	biological_process	GO:0002735	4	6	4.9	0.0347425074115	0.981985328551	hsa:1653:ENSG00000079785;DDX1|hsa:9188:ENSG00000165732;DDX21|hsa:170506:ENSG00000174953;DHX36|hsa:148022:ENSG00000127666;TICAM1	http://amigo.geneontology.org/amigo/term/GO:0002735
vesicle tethering to Golgi	biological_process	GO:0099041	4	6	4.9	0.0347425074115	0.981985328551	hsa:157769:ENSG00000176853;FAM91A1|hsa:55773:ENSG00000036054;TBC1D23|hsa:55023:ENSG00000146247;PHIP|hsa:9321:ENSG00000100815;TRIP11	http://amigo.geneontology.org/amigo/term/GO:0099041
four-way junction helicase activity	molecular_function	GO:0009378	4	6	4.9	0.0347425074115	0.981985328551	hsa:57697:ENSG00000187790;FANCM|hsa:5965:ENSG00000004700;RECQL|hsa:641:ENSG00000197299;BLM|hsa:7486:ENSG00000165392;WRN	http://amigo.geneontology.org/amigo/term/GO:0009378
ceramide catabolic process	biological_process	GO:0046514	4	6	4.9	0.0347425074115	0.981985328551	hsa:56624:ENSG00000188611;ASAH2|hsa:55331:ENSG00000078124;ACER3|hsa:427:ENSG00000104763;ASAH1|hsa:56624:ENSG00000204147;ASAH2B	http://amigo.geneontology.org/amigo/term/GO:0046514
N-acylsphingosine amidohydrolase activity	molecular_function	GO:0017040	4	6	4.9	0.0347425074115	0.981985328551	hsa:56624:ENSG00000188611;ASAH2|hsa:55331:ENSG00000078124;ACER3|hsa:427:ENSG00000104763;ASAH1|hsa:56624:ENSG00000204147;ASAH2B	http://amigo.geneontology.org/amigo/term/GO:0017040
mRNA binding	molecular_function	GO:0003729	43	200	1.58	0.0347507074328	0.981985328551	hsa:23451:ENSG00000115524;SF3B1|hsa:51747:ENSG00000108848;LUC7L3|hsa:58155:ENSG00000117569;PTBP2|hsa:9782:ENSG00000015479;MATR3|hsa:340719:ENSG00000188613;NANOS1|hsa:200895:ENSG00000178700;DHFR2|hsa:23369:ENSG00000055917;PUM2|hsa:1654:ENSG00000215301;DDX3X|hsa:1656:ENSG00000110367;DDX6|hsa:7175:ENSG00000047410;TPR|hsa:50804:ENSG00000104177;MYEF2|hsa:6187:ENSG00000140988;RPS2|hsa:55133:ENSG0000006…	http://amigo.geneontology.org/amigo/term/GO:0003729
adipose tissue development	biological_process	GO:0060612	10	30	2.45	0.0351734094667	0.981985328551	hsa:3398:ENSG00000115738;ID2|hsa:140606:ENSG00000198832;SELENOM|hsa:5290:ENSG00000121879;PIK3CA|hsa:1386:ENSG00000115966;ATF2|hsa:84159:ENSG00000150347;ARID5B|hsa:64641:ENSG00000221818;EBF2|hsa:1019:ENSG00000135446;CDK4|hsa:9517:ENSG00000100596;SPTLC2|hsa:4041:ENSG00000162337;LRP5|hsa:23111:ENSG00000133104;SPART	http://amigo.geneontology.org/amigo/term/GO:0060612
platelet-derived growth factor receptor signaling pathway	biological_process	GO:0048008	10	30	2.45	0.0351734094667	0.981985328551	hsa:5327:ENSG00000104368;PLAT|hsa:59338:ENSG00000107679;PLEKHA1|hsa:8826:ENSG00000140575;IQGAP1|hsa:5286:ENSG00000011405;PIK3C2A|hsa:2241:ENSG00000151422;FER|hsa:3717:ENSG00000096968;JAK2|hsa:84159:ENSG00000150347;ARID5B|hsa:5795:ENSG00000149177;PTPRJ|hsa:64651:ENSG00000144655;CSRNP1|hsa:5781:ENSG00000179295;PTPN11	http://amigo.geneontology.org/amigo/term/GO:0048008
Ras protein signal transduction	biological_process	GO:0007265	19	73	1.91	0.035262141897	0.981985328551	hsa:5925:ENSG00000139687;RB1|hsa:4763:ENSG00000196712;NF1|hsa:9423:ENSG00000065320;NTN1|hsa:53358:ENSG00000148082;SHC3|hsa:6654:ENSG00000115904;SOS1|hsa:51735:ENSG00000158987;RAPGEF6|hsa:23595:ENSG00000135336;ORC3|hsa:51735:ENSG00000273217;ENSG00000273217|hsa:57698:ENSG00000187164;SHTN1|hsa:85004:ENSG00000134533;RERG|hsa:8036:ENSG00000108061;SHOC2|hsa:22808:ENSG00000158186;MRAS|hsa:1026:ENSG00000…	http://amigo.geneontology.org/amigo/term/GO:0007265
actin cytoskeleton	cellular_component	GO:0015629	51	245	1.53	0.036126624891	0.981985328551	hsa:54443:ENSG00000011426;ANLN|hsa:2316:ENSG00000196924;FLNA|hsa:3936:ENSG00000136167;LCP1|hsa:51474:ENSG00000050405;LIMA1|hsa:201191:ENSG00000167100;SAMD14|hsa:10391:ENSG00000103647;CORO2B|hsa:23012:ENSG00000211455;STK38L|hsa:83543:ENSG00000126878;AIF1L|hsa:10795:ENSG00000090612;ZNF268|hsa:4430:ENSG00000128641;MYO1B|hsa:4735:ENSG00000168385;SEPTIN2|hsa:3983:ENSG00000099204;ABLIM1|hsa:7625:ENSG00…	http://amigo.geneontology.org/amigo/term/GO:0015629
nuclear hormone receptor binding	molecular_function	GO:0035257	9	26	2.54	0.0376734193386	0.981985328551	hsa:8202:ENSG00000124151;NCOA3|hsa:135112:ENSG00000111912;NCOA7|hsa:22938:ENSG00000100603;SNW1|hsa:10499:ENSG00000140396;NCOA2|hsa:23411:ENSG00000096717;SIRT1|hsa:5469:ENSG00000125686;MED1|hsa:3091:ENSG00000100644;HIF1A|hsa:8204:ENSG00000180530;NRIP1|hsa:6872:ENSG00000147133;TAF1	http://amigo.geneontology.org/amigo/term/GO:0035257
TBP-class protein binding	molecular_function	GO:0017025	9	26	2.54	0.0376734193386	0.981985328551	hsa:196:ENSG00000106546;AHR|hsa:9014:ENSG00000115750;TAF1B|hsa:196:ENSG00000283321;ENSG00000283321|hsa:6882:ENSG00000283740;TAF11L11|hsa:55832:ENSG00000111530;CAND1|hsa:5701:ENSG00000161057;PSMC2|hsa:2957:ENSG00000165417;GTF2A1|hsa:6872:ENSG00000147133;TAF1|hsa:23066:ENSG00000144712;CAND2	http://amigo.geneontology.org/amigo/term/GO:0017025
integrin binding	molecular_function	GO:0005178	32	142	1.66	0.0389985596788	0.981985328551	hsa:3936:ENSG00000136167;LCP1|hsa:11082:ENSG00000164283;ESM1|hsa:5747:ENSG00000169398;PTK2|hsa:3675:ENSG00000005884;ITGA3|hsa:3553:ENSG00000125538;IL1B|hsa:3146:ENSG00000124097;HMGB1P1|hsa:10979:ENSG00000073712;FERMT2|hsa:3964:ENSG00000116977;LGALS8|hsa:4323:ENSG00000157227;MMP14|hsa:7402:ENSG00000152818;UTRN|hsa:8482:ENSG00000138623;SEMA7A|hsa:10516:ENSG00000140092;FBLN5|hsa:6696:ENSG00000118785…	http://amigo.geneontology.org/amigo/term/GO:0005178
small GTPase binding	molecular_function	GO:0031267	8	22	2.67	0.0399481893997	0.981985328551	hsa:51571:ENSG00000153310;CYRIB|hsa:56246:ENSG00000170262;MRAP|hsa:2316:ENSG00000196924;FLNA|hsa:8826:ENSG00000140575;IQGAP1|hsa:55785:ENSG00000180263;FGD6|hsa:152273:ENSG00000154783;FGD5|hsa:404636:ENSG00000119979;DENND10|hsa:121512:ENSG00000139132;FGD4	http://amigo.geneontology.org/amigo/term/GO:0031267
K63-linked polyubiquitin modification-dependent protein binding	molecular_function	GO:0070530	8	22	2.67	0.0399481893997	0.981985328551	hsa:54764:ENSG00000019995;ZRANB1|hsa:161725:ENSG00000169918;OTUD7A|hsa:22890:ENSG00000126804;ZBTB1|hsa:84083:ENSG00000121988;ZRANB3|hsa:84875:ENSG00000178685;PARP10|hsa:54629:ENSG00000128923;MINDY2|hsa:165918:ENSG00000163961;RNF168|hsa:23118:ENSG00000055208;TAB2	http://amigo.geneontology.org/amigo/term/GO:0070530
DNA-dependent DNA replication	biological_process	GO:0006261	8	22	2.67	0.0399481893997	0.981985328551	hsa:5980:ENSG00000009413;REV3L|hsa:11177:ENSG00000198604;BAZ1A|hsa:5983:ENSG00000133119;RFC3|hsa:11232:ENSG00000256525;POLG2|hsa:11169:ENSG00000198554;WDHD1|hsa:5981:ENSG00000035928;RFC1|hsa:5427:ENSG00000100479;POLE2|hsa:10721:ENSG00000051341;POLQ	http://amigo.geneontology.org/amigo/term/GO:0006261
intraciliary retrograde transport	biological_process	GO:0035721	5	10	3.68	0.0407507765581	0.981985328551	hsa:79659:ENSG00000187240;DYNC2H1|hsa:22858:ENSG00000112144;CILK1|hsa:57539:ENSG00000118965;WDR35|hsa:57728:ENSG00000157796;WDR19|hsa:79809:ENSG00000123607;TTC21B	http://amigo.geneontology.org/amigo/term/GO:0035721
V(D)J recombination	biological_process	GO:0033151	5	10	3.68	0.0407507765581	0.981985328551	hsa:64421:ENSG00000152457;DCLRE1C|hsa:472:ENSG00000149311;ATM|hsa:3146:ENSG00000124097;HMGB1P1|hsa:3146:ENSG00000189403;HMGB1|hsa:3981:ENSG00000174405;LIG4	http://amigo.geneontology.org/amigo/term/GO:0033151
regulation of epidermal growth factor receptor signaling pathway	biological_process	GO:0042058	5	10	3.68	0.0407507765581	0.981985328551	hsa:5782:ENSG00000127947;PTPN12|hsa:89853:ENSG00000196814;MVB12B|hsa:2537:ENSG00000126709;IFI6|hsa:634:ENSG00000079385;CEACAM1|hsa:2241:ENSG00000151422;FER	http://amigo.geneontology.org/amigo/term/GO:0042058
U3 snoRNA binding	molecular_function	GO:0034511	5	10	3.68	0.0407507765581	0.981985328551	hsa:10607:ENSG00000183751;TBL3|hsa:7520:ENSG00000079246;XRCC5|hsa:9136:ENSG00000114767;RRP9|hsa:57647:ENSG00000150990;DHX37|hsa:9790:ENSG00000165733;BMS1	http://amigo.geneontology.org/amigo/term/GO:0034511
SUMO binding	molecular_function	GO:0032183	5	10	3.68	0.0407507765581	0.981985328551	hsa:10054:ENSG00000126261;UBA2|hsa:5371:ENSG00000140464;PML|hsa:29761:ENSG00000155313;USP25|hsa:6996:ENSG00000139372;TDG|hsa:10208:ENSG00000132952;USPL1	http://amigo.geneontology.org/amigo/term/GO:0032183
response to interferon-alpha	biological_process	GO:0035455	5	10	3.68	0.0407507765581	0.981985328551	hsa:4600:ENSG00000183486;MX2|hsa:8519:ENSG00000185885;IFITM1|hsa:27074:ENSG00000078081;LAMP3|hsa:684:ENSG00000130303;BST2|hsa:8519:ENSG00000288681;ENSG00000288681	http://amigo.geneontology.org/amigo/term/GO:0035455
condensed chromosome outer kinetochore	cellular_component	GO:0000940	5	10	3.68	0.0407507765581	0.981985328551	hsa:701:ENSG00000259288;BUB1B-PAK6|hsa:54908:ENSG00000040275;SPDL1|hsa:701:ENSG00000156970;BUB1B|hsa:1063:ENSG00000117724;CENPF|hsa:259282:ENSG00000038219;BOD1L1	http://amigo.geneontology.org/amigo/term/GO:0000940
thyroid hormone receptor binding	molecular_function	GO:0046966	10	31	2.37	0.0411102245324	0.981985328551	hsa:8202:ENSG00000124151;NCOA3|hsa:10025:ENSG00000175221;MED16|hsa:6867:ENSG00000147526;TACC1|hsa:6882:ENSG00000283740;TAF11L11|hsa:221037:ENSG00000171988;JMJD1C|hsa:10865:ENSG00000196843;ARID5A|hsa:9969:ENSG00000108510;MED13|hsa:64324:ENSG00000165671;NSD1|hsa:5469:ENSG00000125686;MED1|hsa:2965:ENSG00000110768;GTF2H1	http://amigo.geneontology.org/amigo/term/GO:0046966
embryonic organ development	biological_process	GO:0048568	10	31	2.37	0.0411102245324	0.981985328551	hsa:2668:ENSG00000168621;GDNF|hsa:23414:ENSG00000169946;ZFPM2|hsa:5087:ENSG00000185630;PBX1|hsa:196528:ENSG00000189079;ARID2|hsa:5930:ENSG00000122257;RBBP6|hsa:7003:ENSG00000187079;TEAD1|hsa:657:ENSG00000107779;BMPR1A|hsa:79728:ENSG00000083093;PALB2|hsa:53615:ENSG00000071655;MBD3|hsa:57599:ENSG00000114742;WDR48	http://amigo.geneontology.org/amigo/term/GO:0048568
protein targeting to lysosome	biological_process	GO:0006622	7	18	2.86	0.0416866234448	0.981985328551	hsa:4734:ENSG00000069869;NEDD4|hsa:27183:ENSG00000260914;ENSG00000260914|hsa:8031:ENSG00000266412;NCOA4|hsa:26985:ENSG00000185009;AP3M1|hsa:51172:ENSG00000103174;NAGPA|hsa:9648:ENSG00000135968;GCC2|hsa:9765:ENSG00000039319;ZFYVE16	http://amigo.geneontology.org/amigo/term/GO:0006622
RNA polymerase binding	molecular_function	GO:0070063	7	18	2.86	0.0416866234448	0.981985328551	hsa:64848:ENSG00000047188;YTHDC2|hsa:4734:ENSG00000069869;NEDD4|hsa:5586:ENSG00000065243;PKN2|hsa:22878:ENSG00000153339;TRAPPC8|hsa:672:ENSG00000012048;BRCA1|hsa:905:ENSG00000082258;CCNT2|hsa:904:ENSG00000129315;CCNT1	http://amigo.geneontology.org/amigo/term/GO:0070063
interleukin-6-mediated signaling pathway	biological_process	GO:0070102	7	18	2.86	0.0416866234448	0.981985328551	hsa:9646:ENSG00000198730;CTR9|hsa:2241:ENSG00000151422;FER|hsa:9021:ENSG00000184557;SOCS3|hsa:3717:ENSG00000096968;JAK2|hsa:3572:ENSG00000134352;IL6ST|hsa:5781:ENSG00000179295;PTPN11|hsa:3569:ENSG00000136244;IL6	http://amigo.geneontology.org/amigo/term/GO:0070102
NLS-bearing protein import into nucleus	biological_process	GO:0006607	7	18	2.86	0.0416866234448	0.981985328551	hsa:727851:ENSG00000169629;RGPD8|hsa:5903:ENSG00000153201;RANBP2|hsa:3841:ENSG00000196911;KPNA5|hsa:84220:ENSG00000183054;RGPD6|hsa:285190:ENSG00000196862;RGPD4|hsa:84220:ENSG00000015568;RGPD5|hsa:653489:ENSG00000153165;RGPD3	http://amigo.geneontology.org/amigo/term/GO:0006607
DNA polymerase binding	molecular_function	GO:0070182	7	18	2.86	0.0416866234448	0.981985328551	hsa:3320:ENSG00000080824;HSP90AA1|hsa:11232:ENSG00000256525;POLG2|hsa:9361:ENSG00000196365;LONP1|hsa:55215:ENSG00000140525;FANCI|hsa:3146:ENSG00000124097;HMGB1P1|hsa:3146:ENSG00000189403;HMGB1|hsa:2177:ENSG00000144554;FANCD2	http://amigo.geneontology.org/amigo/term/GO:0070182
dendritic spine morphogenesis	biological_process	GO:0060997	7	18	2.86	0.0416866234448	0.981985328551	hsa:55619:ENSG00000135905;DOCK10|hsa:22891:ENSG00000138311;ZNF365|hsa:1855:ENSG00000107404;DVL1|hsa:85358:ENSG00000251322;SHANK3|hsa:22891:ENSG00000285837;ENSG00000285837|hsa:2047:ENSG00000154928;EPHB1|hsa:5063:ENSG00000077264;PAK3	http://amigo.geneontology.org/amigo/term/GO:0060997
cell junction assembly	biological_process	GO:0034329	7	18	2.86	0.0416866234448	0.981985328551	hsa:2316:ENSG00000196924;FLNA|hsa:4649:ENSG00000066933;MYO9A|hsa:2318:ENSG00000128591;FLNC|hsa:60:ENSG00000075624;ACTB|hsa:829:ENSG00000116489;CAPZA1|hsa:23616:ENSG00000100092;SH3BP1|hsa:10979:ENSG00000073712;FERMT2	http://amigo.geneontology.org/amigo/term/GO:0034329
epidermal growth factor receptor signaling pathway	biological_process	GO:0007173	14	50	2.06	0.0422083645519	0.981985328551	hsa:53358:ENSG00000148082;SHC3|hsa:6654:ENSG00000115904;SOS1|hsa:6868:ENSG00000151694;ADAM17|hsa:5747:ENSG00000169398;PTK2|hsa:5286:ENSG00000011405;PIK3C2A|hsa:5290:ENSG00000121879;PIK3CA|hsa:51196:ENSG00000138193;PLCE1|hsa:8826:ENSG00000140575;IQGAP1|hsa:9252:ENSG00000100784;RPS6KA5|hsa:5295:ENSG00000145675;PIK3R1|hsa:5781:ENSG00000179295;PTPN11|hsa:7429:ENSG00000127831;VIL1|hsa:9655:ENSG0000017…	http://amigo.geneontology.org/amigo/term/GO:0007173
negative regulation of protein tyrosine kinase activity	biological_process	GO:0061099	6	14	3.15	0.0423188739858	0.981985328551	hsa:25998:ENSG00000005700;IBTK|hsa:857:ENSG00000105974;CAV1|hsa:9961:ENSG00000013364;MVP|hsa:11116:ENSG00000213066;CEP43|hsa:8692:ENSG00000068001;HYAL2|hsa:79893:ENSG00000278311;GGNBP2	http://amigo.geneontology.org/amigo/term/GO:0061099
exoribonuclease activity	molecular_function	GO:0004532	6	14	3.15	0.0423188739858	0.981985328551	hsa:29883:ENSG00000198791;CNOT7|hsa:57472:ENSG00000113300;CNOT6|hsa:54512:ENSG00000178896;EXOSC4|hsa:5393:ENSG00000123737;EXOSC9|hsa:11340:ENSG00000120699;EXOSC8|hsa:80149:ENSG00000163874;ZC3H12A	http://amigo.geneontology.org/amigo/term/GO:0004532
negative regulation of nitric oxide biosynthetic process	biological_process	GO:0045019	6	14	3.15	0.0423188739858	0.981985328551	hsa:857:ENSG00000105974;CAV1|hsa:140885:ENSG00000198053;SIRPA|hsa:706:ENSG00000100300;TSPO|hsa:9475:ENSG00000134318;ROCK2|hsa:57539:ENSG00000118965;WDR35|hsa:80149:ENSG00000163874;ZC3H12A	http://amigo.geneontology.org/amigo/term/GO:0045019
phosphatidylinositol-3-phosphate biosynthetic process	biological_process	GO:0036092	6	14	3.15	0.0423188739858	0.981985328551	hsa:9896:ENSG00000112367;FIG4|hsa:5286:ENSG00000011405;PIK3C2A|hsa:5289:ENSG00000078142;PIK3C3|hsa:5290:ENSG00000121879;PIK3CA|hsa:472:ENSG00000149311;ATM|hsa:200576:ENSG00000115020;PIKFYVE	http://amigo.geneontology.org/amigo/term/GO:0036092
transcription repressor complex	cellular_component	GO:0017053	15	55	2.0	0.0428183482905	0.981985328551	hsa:55635:ENSG00000024526;DEPDC1|hsa:3146:ENSG00000189403;HMGB1|hsa:3146:ENSG00000124097;HMGB1P1|hsa:161882:ENSG00000179588;ZFPM1|hsa:56980:ENSG00000170325;PRDM10|hsa:5926:ENSG00000032219;ARID4A|hsa:595:ENSG00000110092;CCND1|hsa:57708:ENSG00000198160;MIER1|hsa:79718:ENSG00000177565;TBL1XR1|hsa:5978:ENSG00000084093;REST|hsa:3516:ENSG00000168214;RBPJ|hsa:5932:ENSG00000101773;RBBP8|hsa:10443:ENSG000…	http://amigo.geneontology.org/amigo/term/GO:0017053
snRNA transcription by RNA polymerase II	biological_process	GO:0042795	18	70	1.89	0.0431178274971	0.981985328551	hsa:4686:ENSG00000136937;NCBP1|hsa:7702:ENSG00000166478;ZNF143|hsa:6882:ENSG00000283740;TAF11L11|hsa:5431:ENSG00000047315;POLR2B|hsa:5452:ENSG00000028277;POU2F2|hsa:79871:ENSG00000122484;RPAP2|hsa:6617:ENSG00000023608;SNAPC1|hsa:2957:ENSG00000165417;GTF2A1|hsa:25896:ENSG00000143493;INTS7|hsa:55726:ENSG00000064102;INTS13|hsa:79664:ENSG00000128915;ICE2|hsa:57508:ENSG00000108506;INTS2|hsa:905:ENSG00…	http://amigo.geneontology.org/amigo/term/GO:0042795
microtubule	cellular_component	GO:0005874	61	305	1.47	0.0431711599729	0.981985328551	hsa:27185:ENSG00000270106;TSNAX-DISC1|hsa:81930:ENSG00000121621;KIF18A|hsa:10382:ENSG00000104833;TUBB4A|hsa:4751:ENSG00000117650;NEK2|hsa:3832:ENSG00000138160;KIF11|hsa:2288:ENSG00000004478;FKBP4|hsa:140609:ENSG00000151414;NEK7|hsa:1855:ENSG00000107404;DVL1|hsa:22911:ENSG00000085433;WDR47|hsa:85462:ENSG00000137460;FHDC1|hsa:285753:ENSG00000183137;CEP57L1|hsa:56890:ENSG00000111554;MDM1|hsa:22924:E…	http://amigo.geneontology.org/amigo/term/GO:0005874
lateral plasma membrane	cellular_component	GO:0016328	17	65	1.92	0.0432228879016	0.981985328551	hsa:29899:ENSG00000121957;GPSM2|hsa:634:ENSG00000079385;CEACAM1|hsa:1756:ENSG00000198947;DMD|hsa:100506658:ENSG00000197822;OCLN|hsa:8826:ENSG00000140575;IQGAP1|hsa:9069:ENSG00000157224;CLDN12|hsa:1739:ENSG00000075711;DLG1|hsa:1855:ENSG00000107404;DVL1|hsa:1366:ENSG00000262302;ENSG00000262302|hsa:2065:ENSG00000065361;ERBB3|hsa:324:ENSG00000134982;APC|hsa:288:ENSG00000151150;ANK3|hsa:6558:ENSG00000…	http://amigo.geneontology.org/amigo/term/GO:0016328
cell motility	biological_process	GO:0048870	11	36	2.25	0.0436230626473	0.981985328551	hsa:1969:ENSG00000142627;EPHA2|hsa:7179:ENSG00000274391;TPTE|hsa:6868:ENSG00000151694;ADAM17|hsa:5747:ENSG00000169398;PTK2|hsa:7046:ENSG00000106799;TGFBR1|hsa:6624:ENSG00000075618;FSCN1|hsa:5337:ENSG00000075651;PLD1|hsa:93185:ENSG00000162729;IGSF8|hsa:667:ENSG00000151914;DST|hsa:4323:ENSG00000157227;MMP14|hsa:60:ENSG00000075624;ACTB	http://amigo.geneontology.org/amigo/term/GO:0048870
negative regulation of microtubule depolymerization	biological_process	GO:0007026	9	27	2.45	0.0444508246185	0.981985328551	hsa:26586:ENSG00000136108;CKAP2|hsa:2258:ENSG00000129682;FGF13|hsa:23271:ENSG00000118200;CAMSAP2|hsa:25876:ENSG00000101222;SPEF1|hsa:324:ENSG00000134982;APC|hsa:57551:ENSG00000160551;TAOK1|hsa:146057:ENSG00000128881;TTBK2|hsa:10300:ENSG00000140854;KATNB1|hsa:23122:ENSG00000163539;CLASP2	http://amigo.geneontology.org/amigo/term/GO:0007026
intraciliary transport	biological_process	GO:0042073	9	27	2.45	0.0444508246185	0.981985328551	hsa:8100:ENSG00000032742;IFT88|hsa:11020:ENSG00000100360;IFT27|hsa:166379:ENSG00000181004;BBS12|hsa:6103:ENSG00000156313;RPGR|hsa:28981:ENSG00000122970;IFT81|hsa:89891:ENSG00000119333;DYNC2I2|hsa:22858:ENSG00000112144;CILK1|hsa:57539:ENSG00000118965;WDR35|hsa:167691:ENSG00000135338;LCA5	http://amigo.geneontology.org/amigo/term/GO:0042073
actin binding	molecular_function	GO:0003779	54	266	1.49	0.0446435209885	0.981985328551	hsa:54443:ENSG00000011426;ANLN|hsa:81930:ENSG00000121621;KIF18A|hsa:3936:ENSG00000136167;LCP1|hsa:29780:ENSG00000188677;PARVB|hsa:5747:ENSG00000169398;PTK2|hsa:1756:ENSG00000198947;DMD|hsa:10391:ENSG00000103647;CORO2B|hsa:28988:ENSG00000136279;DBNL|hsa:3688:ENSG00000150093;ITGB1|hsa:133746:ENSG00000152409;JMY|hsa:634:ENSG00000079385;CEACAM1|hsa:23012:ENSG00000211455;STK38L|hsa:3983:ENSG0000009920…	http://amigo.geneontology.org/amigo/term/GO:0003779
intracellular signal transduction	biological_process	GO:0035556	72	369	1.43	0.0450646334802	0.981985328551	hsa:7984:ENSG00000050327;ARHGEF5|hsa:142686:ENSG00000239388;ASB14|hsa:7037:ENSG00000072274;TFRC|hsa:9252:ENSG00000100784;RPS6KA5|hsa:1894:ENSG00000114346;ECT2|hsa:7046:ENSG00000106799;TGFBR1|hsa:11215:ENSG00000023516;AKAP11|hsa:6198:ENSG00000108443;RPS6KB1|hsa:79671:ENSG00000160703;NLRX1|hsa:5584:ENSG00000163558;PRKCI|hsa:10499:ENSG00000140396;NCOA2|hsa:8986:ENSG00000162302;RPS6KA4|hsa:3635:ENSG0…	http://amigo.geneontology.org/amigo/term/GO:0035556
protein kinase activity	molecular_function	GO:0004672	45	216	1.53	0.045954727612	0.981985328551	hsa:152110:ENSG00000163491;NEK10|hsa:6792:ENSG00000008086;CDKL5|hsa:149420:ENSG00000175087;PDIK1L|hsa:5747:ENSG00000169398;PTK2|hsa:7046:ENSG00000106799;TGFBR1|hsa:4750:ENSG00000137601;NEK1|hsa:93627:ENSG00000145348;TBCK|hsa:6198:ENSG00000108443;RPS6KB1|hsa:5163:ENSG00000152256;PDK1|hsa:3717:ENSG00000096968;JAK2|hsa:9252:ENSG00000100784;RPS6KA5|hsa:5584:ENSG00000163558;PRKCI|hsa:4751:ENSG00000117…	http://amigo.geneontology.org/amigo/term/GO:0004672
peptidyl-serine phosphorylation	biological_process	GO:0018105	35	161	1.6	0.0467224483646	0.981985328551	hsa:5599:ENSG00000107643;MAPK8|hsa:253260:ENSG00000164327;RICTOR|hsa:7046:ENSG00000106799;TGFBR1|hsa:1195:ENSG00000013441;CLK1|hsa:6198:ENSG00000108443;RPS6KB1|hsa:127933:ENSG00000152332;UHMK1|hsa:5584:ENSG00000163558;PRKCI|hsa:1456:ENSG00000151292;CSNK1G3|hsa:23049:ENSG00000157106;SMG1|hsa:5347:ENSG00000166851;PLK1|hsa:63967:ENSG00000092853;CLSPN|hsa:8317:ENSG00000097046;CDC7|hsa:146057:ENSG0000…	http://amigo.geneontology.org/amigo/term/GO:0018105
cell-cell junction	cellular_component	GO:0005911	39	183	1.57	0.0467748033176	0.981985328551	hsa:2316:ENSG00000196924;FLNA|hsa:23037:ENSG00000133401;PDZD2|hsa:634:ENSG00000079385;CEACAM1|hsa:1894:ENSG00000114346;ECT2|hsa:10076:ENSG00000060656;PTPRU|hsa:1308:ENSG00000065618;COL17A1|hsa:8322:ENSG00000174804;FZD4|hsa:23322:ENSG00000103494;RPGRIP1L|hsa:23284:ENSG00000150471;ADGRL3|hsa:120:ENSG00000148700;ADD3|hsa:23136:ENSG00000082397;EPB41L3|hsa:3678:ENSG00000161638;ITGA5|hsa:889:ENSG000000…	http://amigo.geneontology.org/amigo/term/GO:0005911
ceramide biosynthetic process	biological_process	GO:0046513	10	32	2.3	0.0476963990725	0.981985328551	hsa:56624:ENSG00000188611;ASAH2|hsa:55304:ENSG00000172296;SPTLC3|hsa:6609:ENSG00000166311;SMPD1|hsa:59344:ENSG00000179148;ALOXE3|hsa:166929:ENSG00000164023;SGMS2|hsa:9517:ENSG00000100596;SPTLC2|hsa:2629:ENSG00000177628;GBA1|hsa:142891:ENSG00000156671;SAMD8|hsa:427:ENSG00000104763;ASAH1|hsa:56624:ENSG00000204147;ASAH2B	http://amigo.geneontology.org/amigo/term/GO:0046513
protein phosphatase 2A binding	molecular_function	GO:0051721	10	32	2.3	0.0476963990725	0.981985328551	hsa:259282:ENSG00000038219;BOD1L1|hsa:6801:ENSG00000115808;STRN|hsa:55917:ENSG00000143079;CTTNBP2NL|hsa:5524:ENSG00000119383;PTPA|hsa:29966:ENSG00000196792;STRN3|hsa:84930:ENSG00000120539;MASTL|hsa:8877:ENSG00000176170;SPHK1|hsa:10776:ENSG00000128989;ARPP19|hsa:3156:ENSG00000113161;HMGCR|hsa:5524:ENSG00000235007;ENSG00000235007	http://amigo.geneontology.org/amigo/term/GO:0051721
miRNA binding	molecular_function	GO:0035198	10	32	2.3	0.0476963990725	0.981985328551	hsa:9188:ENSG00000165732;DDX21|hsa:149041:ENSG00000135870;RC3H1|hsa:9782:ENSG00000280987;MATR3|hsa:192670:ENSG00000134698;AGO4|hsa:9782:ENSG00000015479;MATR3|hsa:2332:ENSG00000102081;FMR1|hsa:23318:ENSG00000134744;TUT4|hsa:23369:ENSG00000055917;PUM2|hsa:80149:ENSG00000163874;ZC3H12A|hsa:79670:ENSG00000083223;TUT7	http://amigo.geneontology.org/amigo/term/GO:0035198
positive regulation of gene expression, epigenetic	biological_process	GO:0045815	10	32	2.3	0.0476963990725	0.981985328551	hsa:9188:ENSG00000165732;DDX21|hsa:23451:ENSG00000115524;SF3B1|hsa:9014:ENSG00000115750;TAF1B|hsa:8467:ENSG00000153147;SMARCA5|hsa:221830:ENSG00000105849;POLR1F|hsa:2074:ENSG00000225830;ERCC6|hsa:9031:ENSG00000009954;BAZ1B|hsa:7913:ENSG00000124795;DEK|hsa:10514:ENSG00000132382;MYBBP1A|hsa:60:ENSG00000075624;ACTB	http://amigo.geneontology.org/amigo/term/GO:0045815
Golgi to plasma membrane transport	biological_process	GO:0006893	8	23	2.56	0.0477233397352	0.981985328551	hsa:57120:ENSG00000282218;ENSG00000282218|hsa:10564:ENSG00000124198;ARFGEF2|hsa:54536:ENSG00000138190;EXOC6|hsa:10640:ENSG00000070367;EXOC5|hsa:57120:ENSG00000047932;GOPC|hsa:9135:ENSG00000029725;RABEP1|hsa:28952:ENSG00000101997;CCDC22|hsa:23233:ENSG00000144036;EXOC6B	http://amigo.geneontology.org/amigo/term/GO:0006893
tissue regeneration	biological_process	GO:0042246	8	23	2.56	0.0477233397352	0.981985328551	hsa:5782:ENSG00000127947;PTPN12|hsa:1026:ENSG00000124762;CDKN1A|hsa:8751:ENSG00000143537;ADAM15|hsa:10404:ENSG00000104324;CPQ|hsa:5764:ENSG00000105894;PTN|hsa:7294:ENSG00000074966;TXK|hsa:7006:ENSG00000135605;TEC|hsa:4851:ENSG00000148400;NOTCH1	http://amigo.geneontology.org/amigo/term/GO:0042246
cellular senescence	biological_process	GO:0090398	8	23	2.56	0.0477233397352	0.981985328551	hsa:3398:ENSG00000115738;ID2|hsa:3014:ENSG00000188486;H2AX|hsa:1026:ENSG00000124762;CDKN1A|hsa:79677:ENSG00000163029;SMC6|hsa:6909:ENSG00000121068;TBX2|hsa:5371:ENSG00000140464;PML|hsa:4976:ENSG00000198836;OPA1|hsa:23137:ENSG00000198887;SMC5	http://amigo.geneontology.org/amigo/term/GO:0090398
phosphatidylinositol phosphorylation	biological_process	GO:0046854	15	56	1.97	0.0477938580492	0.981985328551	hsa:285172:ENSG00000155744;HYCC2|hsa:5290:ENSG00000121879;PIK3CA|hsa:129303:ENSG00000168890;TMEM150A|hsa:5286:ENSG00000011405;PIK3C2A|hsa:5289:ENSG00000078142;PIK3C3|hsa:9021:ENSG00000184557;SOCS3|hsa:200576:ENSG00000115020;PIKFYVE|hsa:253430:ENSG00000151151;IPMK|hsa:9306:ENSG00000170677;SOCS6|hsa:22979:ENSG00000084710;EFR3B|hsa:5295:ENSG00000145675;PIK3R1|hsa:1154:ENSG00000114737;CISH|hsa:9655:E…	http://amigo.geneontology.org/amigo/term/GO:0046854
type I interferon signaling pathway	biological_process	GO:0060337	17	66	1.89	0.047802680267	0.981985328551	hsa:3430:ENSG00000068079;IFI35|hsa:2537:ENSG00000126709;IFI6|hsa:3665:ENSG00000185507;IRF7|hsa:91543:ENSG00000134321;RSAD2|hsa:3429:ENSG00000165949;IFI27|hsa:9636:ENSG00000187608;ISG15|hsa:8519:ENSG00000185885;IFITM1|hsa:684:ENSG00000130303;BST2|hsa:4940:ENSG00000111331;OAS3|hsa:4600:ENSG00000183486;MX2|hsa:3433:ENSG00000119922;IFIT2|hsa:3454:ENSG00000142166;IFNAR1|hsa:4599:ENSG00000157601;MX1|hs…	http://amigo.geneontology.org/amigo/term/GO:0060337
G-quadruplex DNA unwinding	biological_process	GO:0044806	4	7	4.2	0.0489232874041	0.981985328551	hsa:170506:ENSG00000174953;DHX36|hsa:641:ENSG00000197299;BLM|hsa:7486:ENSG00000165392;WRN|hsa:1763:ENSG00000138346;DNA2	http://amigo.geneontology.org/amigo/term/GO:0044806
annealing helicase activity	molecular_function	GO:0036310	4	7	4.2	0.0489232874041	0.981985328551	hsa:5965:ENSG00000004700;RECQL|hsa:6594:ENSG00000102038;SMARCA1|hsa:641:ENSG00000197299;BLM|hsa:84083:ENSG00000121988;ZRANB3	http://amigo.geneontology.org/amigo/term/GO:0036310
organelle fission	biological_process	GO:0048285	4	7	4.2	0.0489232874041	0.981985328551	hsa:4600:ENSG00000183486;MX2|hsa:10059:ENSG00000087470;DNM1L|hsa:4599:ENSG00000157601;MX1|hsa:4976:ENSG00000198836;OPA1	http://amigo.geneontology.org/amigo/term/GO:0048285
N-terminal peptidyl-methionine acetylation	biological_process	GO:0017196	4	7	4.2	0.0489232874041	0.981985328551	hsa:80155:ENSG00000164134;NAA15|hsa:60560:ENSG00000135040;NAA35|hsa:79612:ENSG00000172766;NAA16|hsa:80018:ENSG00000111300;NAA25	http://amigo.geneontology.org/amigo/term/GO:0017196
neuron death	biological_process	GO:0070997	4	7	4.2	0.0489232874041	0.981985328551	hsa:10570:ENSG00000151640;DPYSL4|hsa:6548:ENSG00000090020;SLC9A1|hsa:9481:ENSG00000153291;SLC25A27|hsa:9529:ENSG00000166170;BAG5	http://amigo.geneontology.org/amigo/term/GO:0070997
plus-end-directed vesicle transport along microtubule	biological_process	GO:0072383	4	7	4.2	0.0489232874041	0.981985328551	hsa:63971:ENSG00000137177;KIF13A|hsa:11127:ENSG00000131437;KIF3A|hsa:22920:ENSG00000075945;KIFAP3|hsa:3799:ENSG00000170759;KIF5B	http://amigo.geneontology.org/amigo/term/GO:0072383
axonemal microtubule	cellular_component	GO:0005879	4	7	4.2	0.0489232874041	0.981985328551	hsa:23322:ENSG00000103494;RPGRIP1L|hsa:22832:ENSG00000135315;CEP162|hsa:10564:ENSG00000124198;ARFGEF2|hsa:379:ENSG00000175906;ARL4D	http://amigo.geneontology.org/amigo/term/GO:0005879
Mre11 complex	cellular_component	GO:0030870	4	7	4.2	0.0489232874041	0.981985328551	hsa:4683:ENSG00000104320;NBN|hsa:10111:ENSG00000283782;ENSG00000283782|hsa:10111:ENSG00000113522;RAD50|hsa:4361:ENSG00000020922;MRE11	http://amigo.geneontology.org/amigo/term/GO:0030870
ubiquitinyl hydrolase activity	molecular_function	GO:0101005	4	7	4.2	0.0489232874041	0.981985328551	hsa:55031:ENSG00000170242;USP47|hsa:8239:ENSG00000124486;USP9X|hsa:55432:ENSG00000180667;YOD1|hsa:27351:ENSG00000100418;DESI1	http://amigo.geneontology.org/amigo/term/GO:0101005
negative regulation of centriole replication	biological_process	GO:0046600	4	7	4.2	0.0489232874041	0.981985328551	hsa:672:ENSG00000012048;BRCA1|hsa:4591:ENSG00000108395;TRIM37|hsa:56890:ENSG00000111554;MDM1|hsa:55755:ENSG00000136861;CDK5RAP2	http://amigo.geneontology.org/amigo/term/GO:0046600
MutSalpha complex binding	molecular_function	GO:0032407	4	7	4.2	0.0489232874041	0.981985328551	hsa:84515:ENSG00000286235;ENSG00000286235|hsa:84515:ENSG00000125885;MCM8|hsa:545:ENSG00000175054;ATR|hsa:254394:ENSG00000111877;MCM9	http://amigo.geneontology.org/amigo/term/GO:0032407
kinetochore microtubule	cellular_component	GO:0005828	4	7	4.2	0.0489232874041	0.981985328551	hsa:1062:ENSG00000138778;CENPE|hsa:81930:ENSG00000121621;KIF18A|hsa:9735:ENSG00000184445;KNTC1|hsa:23122:ENSG00000163539;CLASP2	http://amigo.geneontology.org/amigo/term/GO:0005828
positive regulation of toll-like receptor 3 signaling pathway	biological_process	GO:0034141	4	7	4.2	0.0489232874041	0.981985328551	hsa:57590:ENSG00000085449;WDFY1|hsa:57590:ENSG00000286239;ENSG00000286239|hsa:57162:ENSG00000197329;PELI1|hsa:857:ENSG00000105974;CAV1	http://amigo.geneontology.org/amigo/term/GO:0034141
negative regulation of RNA polymerase II regulatory region sequence-specific DNA binding	biological_process	GO:1903026	4	7	4.2	0.0489232874041	0.981985328551	hsa:51042:ENSG00000236782;ZNF593OS|hsa:7114:ENSG00000205542;TMSB4X|hsa:51042:ENSG00000142684;ZNF593|hsa:6872:ENSG00000147133;TAF1	http://amigo.geneontology.org/amigo/term/GO:1903026
DNA ligation involved in DNA repair	biological_process	GO:0051103	4	7	4.2	0.0489232874041	0.981985328551	hsa:3146:ENSG00000124097;HMGB1P1|hsa:3146:ENSG00000189403;HMGB1|hsa:286257:ENSG00000148362;PAXX|hsa:3981:ENSG00000174405;LIG4	http://amigo.geneontology.org/amigo/term/GO:0051103
