# Supplementary material for: Liver fibrosis in biliary atresia: identification of the key gene EDIL3 via integrated bioinformatics
Source: Front Med (Lausanne). 2026 Jan 21;12:1726141. doi: 10.3389/fmed.2025.1726141 (PMC12868289; doi:10.3389/fmed.2025.1726141)
Supplement: Supplementary file 3 [file Table_3.xls]

Term	Database	ID	Input_number	Background_number	Rich_factor	P_Value	Corrected P_Value	Input	Hyperlink
Herpes simplex virus 1 infection	KEGG PATHWAY	hsa05168	178	492	2.66	6.28700818811e-25	1.94897253831e-22	hsa:9310:ENSG00000159917;ZNF235|hsa:81931:ENSG00000184635;ZNF93|hsa:729747:ENSG00000257355;ENSG00000257355|hsa:7695:ENSG00000196646;ZNF136|hsa:7678:ENSG00000196418;ZNF124|hsa:3553:ENSG00000125538;IL1B|hsa:344787:ENSG00000197385;ZNF860|hsa:342908:ENSG00000176222;ZNF404|hsa:219749:ENSG00000175395;ZNF25|hsa:7559:ENSG00000164631;ZNF12|hsa:57677:ENSG00000142065;ZFP14|hsa:7625:ENSG00000185252;ZNF74|hsa…	http://www.genome.jp/kegg-bin/show_pathway?hsa05168/hsa:29110%09red/hsa:9310%09red/hsa:317%09red/hsa:339318%09red/hsa:7561%09red/hsa:79973%09red/hsa:90321%09red/hsa:727%09red/hsa:147949%09red/hsa:284349%09red/hsa:7738%09red/hsa:5781%09red/hsa:7539%09red/hsa:7730%09red/hsa:7733%09red/hsa:7637%09red/hsa:7638%09red/hsa:7639%09red/hsa:100289635%09red/hsa:23118%09red/hsa:90576%09red/hsa:718%09red/hsa:…
Homologous recombination	KEGG PATHWAY	hsa03440	16	41	2.87	0.000896189175223	0.13890932216	hsa:4683:ENSG00000104320;NBN|hsa:10111:ENSG00000283782;ENSG00000283782|hsa:79728:ENSG00000083093;PALB2|hsa:79184:ENSG00000185515;BRCC3|hsa:5932:ENSG00000101773;RBBP8|hsa:10111:ENSG00000113522;RAD50|hsa:672:ENSG00000012048;BRCA1|hsa:580:ENSG00000138376;BARD1|hsa:472:ENSG00000149311;ATM|hsa:11073:ENSG00000163781;TOPBP1|hsa:641:ENSG00000197299;BLM|hsa:25788:ENSG00000197275;RAD54B|hsa:675:ENSG0000013…	http://www.genome.jp/kegg-bin/show_pathway?hsa03440/hsa:10111%09red/hsa:641%09red/hsa:5932%09red/hsa:672%09red/hsa:83990%09red/hsa:4683%09red/hsa:580%09red/hsa:79728%09red/hsa:4361%09red/hsa:675%09red/hsa:79184%09red/hsa:11073%09red/hsa:25788%09red/hsa:472%09red/hsa:7516%09red
Fanconi anemia pathway	KEGG PATHWAY	hsa03460	18	54	2.45	0.00191235482413	0.197609998493	hsa:57697:ENSG00000187790;FANCM|hsa:79728:ENSG00000083093;PALB2|hsa:80010:ENSG00000178966;RMI1|hsa:2072:ENSG00000175595;ERCC4|hsa:2187:ENSG00000181544;FANCB|hsa:2177:ENSG00000144554;FANCD2|hsa:5980:ENSG00000009413;REV3L|hsa:545:ENSG00000175054;ATR|hsa:11201:ENSG00000101751;POLI|hsa:83990:ENSG00000136492;BRIP1|hsa:672:ENSG00000012048;BRCA1|hsa:55215:ENSG00000140525;FANCI|hsa:675:ENSG00000139618;BR…	http://www.genome.jp/kegg-bin/show_pathway?hsa03460/hsa:55215%09red/hsa:641%09red/hsa:57697%09red/hsa:51455%09red/hsa:672%09red/hsa:2072%09red/hsa:83990%09red/hsa:79728%09red/hsa:11201%09red/hsa:675%09red/hsa:80010%09red/hsa:57599%09red/hsa:51426%09red/hsa:9894%09red/hsa:2177%09red/hsa:5980%09red/hsa:2187%09red/hsa:545%09red
Human papillomavirus infection	KEGG PATHWAY	hsa05165	65	330	1.45	0.00619966514177	0.47873729226	hsa:155066:ENSG00000171130;ATP6V0E2|hsa:5933:ENSG00000080839;RBL1|hsa:3955:ENSG00000106003;LFNG|hsa:5986:ENSG00000169733;RFNG|hsa:523:ENSG00000114573;ATP6V1A|hsa:5747:ENSG00000169398;PTK2|hsa:1855:ENSG00000107404;DVL1|hsa:3675:ENSG00000005884;ITGA3|hsa:6198:ENSG00000108443;RPS6KB1|hsa:5649:ENSG00000189056;RELN|hsa:3688:ENSG00000150093;ITGB1|hsa:527:ENSG00000185883;ATP6V0C|hsa:5584:ENSG00000163558…	http://www.genome.jp/kegg-bin/show_pathway?hsa05165/hsa:3955%09red/hsa:5584%09red/hsa:1385%09red/hsa:10000%09red/hsa:572%09red/hsa:3910%09red/hsa:595%09red/hsa:3914%09red/hsa:527%09red/hsa:1019%09red/hsa:3371%09red/hsa:84441%09red/hsa:1278%09red/hsa:5925%09red/hsa:1291%09red/hsa:1292%09red/hsa:3454%09red/hsa:81029%09red/hsa:5747%09red/hsa:545%09red/hsa:5649%09red/hsa:1855%09red/hsa:7448%09red/hsa…
TNF signaling pathway	KEGG PATHWAY	hsa04668	27	112	1.77	0.00850950880631	0.47873729226	hsa:5599:ENSG00000107643;MAPK8|hsa:83737:ENSG00000078747;ITCH|hsa:3553:ENSG00000125538;IL1B|hsa:8986:ENSG00000162302;RPS6KA4|hsa:6374:ENSG00000163735;CXCL5|hsa:9252:ENSG00000100784;RPS6KA5|hsa:7188:ENSG00000082512;TRAF5|hsa:2919:ENSG00000163739;CXCL1|hsa:5295:ENSG00000145675;PIK3R1|hsa:6885:ENSG00000135341;MAP3K7|hsa:4217:ENSG00000197442;MAP3K5|hsa:1385:ENSG00000118260;CREB1|hsa:4323:ENSG00000157…	http://www.genome.jp/kegg-bin/show_pathway?hsa04668/hsa:3569%09red/hsa:10000%09red/hsa:3976%09red/hsa:9252%09red/hsa:83737%09red/hsa:8986%09red/hsa:2921%09red/hsa:2920%09red/hsa:5606%09red/hsa:7188%09red/hsa:4323%09red/hsa:10059%09red/hsa:257397%09red/hsa:3553%09red/hsa:6885%09red/hsa:23118%09red/hsa:5290%09red/hsa:5295%09red/hsa:5599%09red/hsa:329%09red/hsa:2919%09red/hsa:1386%09red/hsa:1906%09r…
Cell cycle	KEGG PATHWAY	hsa04110	29	124	1.72	0.009265883076	0.47873729226	hsa:5001:ENSG00000164815;ORC5|hsa:5933:ENSG00000080839;RBL1|hsa:701:ENSG00000259288;BUB1B-PAK6|hsa:10926:ENSG00000006634;DBF4|hsa:29882:ENSG00000176248;ANAPC2|hsa:996:ENSG00000004897;CDC27|hsa:8317:ENSG00000097046;CDC7|hsa:5925:ENSG00000139687;RB1|hsa:9126:ENSG00000108055;SMC3|hsa:23595:ENSG00000135336;ORC3|hsa:1026:ENSG00000124762;CDKN1A|hsa:8379:ENSG00000002822;MAD1L1|hsa:472:ENSG00000149311;AT…	http://www.genome.jp/kegg-bin/show_pathway?hsa04110/hsa:5001%09red/hsa:10274%09red/hsa:701%09red/hsa:5347%09red/hsa:595%09red/hsa:23595%09red/hsa:8697%09red/hsa:1019%09red/hsa:10735%09red/hsa:8317%09red/hsa:8379%09red/hsa:5925%09red/hsa:4999%09red/hsa:10926%09red/hsa:9126%09red/hsa:996%09red/hsa:29945%09red/hsa:4087%09red/hsa:5933%09red/hsa:545%09red/hsa:472%09red/hsa:1647%09red/hsa:1026%09red/hs…
Proteoglycans in cancer	KEGG PATHWAY	hsa05205	42	203	1.52	0.0124907784756	0.550744429116	hsa:10818:ENSG00000166225;FRS2|hsa:2316:ENSG00000196924;FLNA|hsa:5329:ENSG00000011422;PLAUR|hsa:8323:ENSG00000164930;FZD6|hsa:5747:ENSG00000169398;PTK2|hsa:6198:ENSG00000108443;RPS6KB1|hsa:22808:ENSG00000158186;MRAS|hsa:3688:ENSG00000150093;ITGB1|hsa:5328:ENSG00000122861;PLAU|hsa:51196:ENSG00000138193;PLCE1|hsa:816:ENSG00000058404;CAMK2B|hsa:27250:ENSG00000150593;PDCD4|hsa:8322:ENSG00000174804;FZ…	http://www.genome.jp/kegg-bin/show_pathway?hsa05205/hsa:10000%09red/hsa:595%09red/hsa:5328%09red/hsa:5329%09red/hsa:5962%09red/hsa:6382%09red/hsa:4659%09red/hsa:5781%09red/hsa:81029%09red/hsa:5747%09red/hsa:23365%09red/hsa:2316%09red/hsa:2065%09red/hsa:10818%09red/hsa:6548%09red/hsa:288%09red/hsa:2318%09red/hsa:60%09red/hsa:3688%09red/hsa:6198%09red/hsa:1026%09red/hsa:5290%09red/hsa:3678%09red/hs…
Focal adhesion	KEGG PATHWAY	hsa04510	41	199	1.51	0.0142127594611	0.550744429116	hsa:2316:ENSG00000196924;FLNA|hsa:5599:ENSG00000107643;MAPK8|hsa:5747:ENSG00000169398;PTK2|hsa:3371:ENSG00000041982;TNC|hsa:3675:ENSG00000005884;ITGA3|hsa:5649:ENSG00000189056;RELN|hsa:5295:ENSG00000145675;PIK3R1|hsa:394:ENSG00000100852;ARHGAP5|hsa:7058:ENSG00000186340;THBS2|hsa:2318:ENSG00000128591;FLNC|hsa:6696:ENSG00000118785;SPP1|hsa:6655:ENSG00000100485;SOS2|hsa:29780:ENSG00000188677;PARVB|h…	http://www.genome.jp/kegg-bin/show_pathway?hsa04510/hsa:29780%09red/hsa:25759%09red/hsa:5063%09red/hsa:10000%09red/hsa:572%09red/hsa:3910%09red/hsa:595%09red/hsa:3914%09red/hsa:1278%09red/hsa:1291%09red/hsa:1292%09red/hsa:5649%09red/hsa:3371%09red/hsa:5747%09red/hsa:5880%09red/hsa:2316%09red/hsa:2318%09red/hsa:60%09red/hsa:3675%09red/hsa:3676%09red/hsa:5290%09red/hsa:6654%09red/hsa:3678%09red/hsa…
Sphingolipid signaling pathway	KEGG PATHWAY	hsa04071	27	119	1.67	0.0160027731511	0.551206630762	hsa:5599:ENSG00000107643;MAPK8|hsa:56624:ENSG00000188611;ASAH2|hsa:5295:ENSG00000145675;PIK3R1|hsa:5526:ENSG00000068971;PPP2R5B|hsa:5527:ENSG00000078304;PPP2R5C|hsa:55304:ENSG00000172296;SPTLC3|hsa:4217:ENSG00000197442;MAP3K5|hsa:166929:ENSG00000164023;SGMS2|hsa:5523:ENSG00000073711;PPP2R3A|hsa:5521:ENSG00000156475;PPP2R2B|hsa:134:ENSG00000163485;ADORA1|hsa:56624:ENSG00000204147;ASAH2B|hsa:5525:E…	http://www.genome.jp/kegg-bin/show_pathway?hsa04071/hsa:427%09red/hsa:10000%09red/hsa:10672%09red/hsa:6609%09red/hsa:5880%09red/hsa:8877%09red/hsa:5337%09red/hsa:166929%09red/hsa:5332%09red/hsa:5523%09red/hsa:5290%09red/hsa:56624%09red/hsa:5295%09red/hsa:5599%09red/hsa:9475%09red/hsa:9517%09red/hsa:2773%09red/hsa:2770%09red/hsa:5521%09red/hsa:5526%09red/hsa:5527%09red/hsa:5525%09red/hsa:5529%09re…
Non-homologous end-joining	KEGG PATHWAY	hsa03450	6	13	3.39	0.0209312991613	0.638725001014	hsa:10111:ENSG00000283782;ENSG00000283782|hsa:10111:ENSG00000113522;RAD50|hsa:64421:ENSG00000152457;DCLRE1C|hsa:4361:ENSG00000020922;MRE11|hsa:7520:ENSG00000079246;XRCC5|hsa:3981:ENSG00000174405;LIG4	http://www.genome.jp/kegg-bin/show_pathway?hsa03450/hsa:7520%09red/hsa:10111%09red/hsa:4361%09red/hsa:64421%09red/hsa:3981%09red
Sphingolipid metabolism	KEGG PATHWAY	hsa00600	13	47	2.03	0.0252589301421	0.638725001014	hsa:2720:ENSG00000170266;GLB1|hsa:4758:ENSG00000204386;NEU1|hsa:55304:ENSG00000172296;SPTLC3|hsa:6609:ENSG00000166311;SMPD1|hsa:410:ENSG00000100299;ARSA|hsa:56624:ENSG00000188611;ASAH2|hsa:55331:ENSG00000078124;ACER3|hsa:8877:ENSG00000176170;SPHK1|hsa:9517:ENSG00000100596;SPTLC2|hsa:2629:ENSG00000177628;GBA1|hsa:427:ENSG00000104763;ASAH1|hsa:166929:ENSG00000164023;SGMS2|hsa:56624:ENSG00000204147;…	http://www.genome.jp/kegg-bin/show_pathway?hsa00600/hsa:166929%09red/hsa:427%09red/hsa:2720%09red/hsa:4758%09red/hsa:56624%09red/hsa:2629%09red/hsa:6609%09red/hsa:55331%09red/hsa:8877%09red/hsa:55304%09red/hsa:9517%09red/hsa:410%09red
mRNA surveillance pathway	KEGG PATHWAY	hsa03015	21	91	1.7	0.026859471933	0.638725001014	hsa:64895:ENSG00000115421;PAPOLG|hsa:5527:ENSG00000078304;PPP2R5C|hsa:4686:ENSG00000136937;NCBP1|hsa:65109:ENSG00000125351;UPF3B|hsa:10767:ENSG00000112339;HBS1L|hsa:53981:ENSG00000165934;CPSF2|hsa:8731:ENSG00000101654;RNMT|hsa:65110:ENSG00000169062;UPF3A|hsa:55916:ENSG00000101888;NXT2|hsa:5529:ENSG00000154001;PPP2R5E|hsa:10914:ENSG00000090060;PAPOLA|hsa:5521:ENSG00000156475;PPP2R2B|hsa:132430:ENS…	http://www.genome.jp/kegg-bin/show_pathway?hsa03015/hsa:23049%09red/hsa:65110%09red/hsa:5411%09red/hsa:5526%09red/hsa:5527%09red/hsa:5525%09red/hsa:51585%09red/hsa:64895%09red/hsa:10767%09red/hsa:4686%09red/hsa:132430%09red/hsa:53981%09red/hsa:5521%09red/hsa:1479%09red/hsa:65109%09red/hsa:26019%09red/hsa:5523%09red/hsa:55916%09red/hsa:10914%09red/hsa:8731%09red/hsa:5529%09red
ECM-receptor interaction	KEGG PATHWAY	hsa04512	20	86	1.71	0.0284311641664	0.638725001014	hsa:7058:ENSG00000186340;THBS2|hsa:3910:ENSG00000112769;LAMA4|hsa:1291:ENSG00000142156;COL6A1|hsa:284217:ENSG00000101680;LAMA1|hsa:2811:ENSG00000185245;GP1BA|hsa:6382:ENSG00000115884;SDC1|hsa:1292:ENSG00000142173;COL6A2|hsa:3675:ENSG00000005884;ITGA3|hsa:3678:ENSG00000161638;ITGA5|hsa:1280:ENSG00000139219;COL2A1|hsa:3161:ENSG00000072571;HMMR|hsa:3688:ENSG00000150093;ITGB1|hsa:6696:ENSG00000118785…	http://www.genome.jp/kegg-bin/show_pathway?hsa04512/hsa:3688%09red/hsa:6382%09red/hsa:3676%09red/hsa:2811%09red/hsa:1292%09red/hsa:3675%09red/hsa:3678%09red/hsa:3910%09red/hsa:7448%09red/hsa:3685%09red/hsa:3914%09red/hsa:3371%09red/hsa:5649%09red/hsa:3161%09red/hsa:6696%09red/hsa:284217%09red/hsa:7058%09red/hsa:1280%09red/hsa:1278%09red/hsa:1291%09red
Pancreatic cancer	KEGG PATHWAY	hsa05212	18	75	1.76	0.0288456452071	0.638725001014	hsa:5925:ENSG00000139687;RB1|hsa:5599:ENSG00000107643;MAPK8|hsa:1021:ENSG00000105810;CDK6|hsa:7046:ENSG00000106799;TGFBR1|hsa:5290:ENSG00000121879;PIK3CA|hsa:1647:ENSG00000116717;GADD45A|hsa:5337:ENSG00000075651;PLD1|hsa:595:ENSG00000110092;CCND1|hsa:1026:ENSG00000124762;CDKN1A|hsa:5880:ENSG00000128340;RAC2|hsa:1019:ENSG00000135446;CDK4|hsa:10000:ENSG00000117020;AKT3|hsa:675:ENSG00000139618;BRCA2…	http://www.genome.jp/kegg-bin/show_pathway?hsa05212/hsa:1647%09red/hsa:5337%09red/hsa:5925%09red/hsa:6198%09red/hsa:10000%09red/hsa:572%09red/hsa:5290%09red/hsa:595%09red/hsa:5295%09red/hsa:5599%09red/hsa:675%09red/hsa:7046%09red/hsa:1019%09red/hsa:51426%09red/hsa:4087%09red/hsa:5880%09red/hsa:1026%09red/hsa:1021%09red
Chronic myeloid leukemia	KEGG PATHWAY	hsa05220	18	76	1.74	0.0317774365958	0.656733689646	hsa:5925:ENSG00000139687;RB1|hsa:1026:ENSG00000124762;CDKN1A|hsa:53358:ENSG00000148082;SHC3|hsa:6654:ENSG00000115904;SOS1|hsa:7046:ENSG00000106799;TGFBR1|hsa:25759:ENSG00000129946;SHC2|hsa:5290:ENSG00000121879;PIK3CA|hsa:1647:ENSG00000116717;GADD45A|hsa:595:ENSG00000110092;CCND1|hsa:2122:ENSG00000085276;MECOM|hsa:1021:ENSG00000105810;CDK6|hsa:1019:ENSG00000135446;CDK4|hsa:10000:ENSG00000117020;AK…	http://www.genome.jp/kegg-bin/show_pathway?hsa05220/hsa:1647%09red/hsa:1026%09red/hsa:5925%09red/hsa:1021%09red/hsa:10000%09red/hsa:572%09red/hsa:5290%09red/hsa:595%09red/hsa:5781%09red/hsa:6654%09red/hsa:2122%09red/hsa:53358%09red/hsa:6655%09red/hsa:7046%09red/hsa:1019%09red/hsa:51426%09red/hsa:25759%09red/hsa:5295%09red
Legionellosis	KEGG PATHWAY	hsa05134	14	55	1.87	0.0349813271852	0.677763214213	hsa:2920:ENSG00000081041;CXCL2|hsa:3684:ENSG00000169896;ITGAM|hsa:1195:ENSG00000013441;CLK1|hsa:10767:ENSG00000112339;HBS1L|hsa:2921:ENSG00000163734;CXCL3|hsa:317:ENSG00000120868;APAF1|hsa:718:ENSG00000125730;C3|hsa:2919:ENSG00000163739;CXCL1|hsa:3553:ENSG00000125538;IL1B|hsa:834:ENSG00000137752;CASP1|hsa:3569:ENSG00000136244;IL6|hsa:1917:ENSG00000101210;EEF1A2|hsa:3310:ENSG00000173110;HSPA6|hsa:…	http://www.genome.jp/kegg-bin/show_pathway?hsa05134/hsa:834%09red/hsa:3569%09red/hsa:3553%09red/hsa:4671%09red/hsa:2921%09red/hsa:2920%09red/hsa:1917%09red/hsa:1195%09red/hsa:10767%09red/hsa:3684%09red/hsa:3310%09red/hsa:317%09red/hsa:2919%09red/hsa:718%09red
Platinum drug resistance	KEGG PATHWAY	hsa01524	17	73	1.71	0.0406041677398	0.686098229863	hsa:1026:ENSG00000124762;CDKN1A|hsa:329:ENSG00000110330;BIRC2|hsa:4217:ENSG00000197442;MAP3K5|hsa:472:ENSG00000149311;ATM|hsa:2946:ENSG00000213366;GSTM2|hsa:5290:ENSG00000121879;PIK3CA|hsa:5980:ENSG00000009413;REV3L|hsa:7155:ENSG00000077097;TOP2B|hsa:672:ENSG00000012048;BRCA1|hsa:2950:ENSG00000084207;GSTP1|hsa:10000:ENSG00000117020;AKT3|hsa:317:ENSG00000120868;APAF1|hsa:5295:ENSG00000145675;PIK3R…	http://www.genome.jp/kegg-bin/show_pathway?hsa01524/hsa:2941%09red/hsa:1026%09red/hsa:317%09red/hsa:10000%09red/hsa:572%09red/hsa:5290%09red/hsa:4436%09red/hsa:7153%09red/hsa:2946%09red/hsa:7155%09red/hsa:5295%09red/hsa:2950%09red/hsa:4217%09red/hsa:329%09red/hsa:672%09red/hsa:5980%09red/hsa:472%09red
Complement and coagulation cascades	KEGG PATHWAY	hsa04610	18	79	1.67	0.0418945070864	0.686098229863	hsa:5055:ENSG00000289724;ENSG00000289724|hsa:5329:ENSG00000011422;PLAUR|hsa:3684:ENSG00000169896;ITGAM|hsa:623:ENSG00000258691;ENSG00000258691|hsa:10544:ENSG00000101000;PROCR|hsa:727:ENSG00000106804;C5|hsa:5327:ENSG00000104368;PLAT|hsa:5055:ENSG00000197632;SERPINB2|hsa:5328:ENSG00000122861;PLAU|hsa:5627:ENSG00000184500;PROS1|hsa:7448:ENSG00000109072;VTN|hsa:718:ENSG00000125730;C3|hsa:7035:ENSG000…	http://www.genome.jp/kegg-bin/show_pathway?hsa04610/hsa:7035%09red/hsa:10544%09red/hsa:3684%09red/hsa:5627%09red/hsa:7448%09red/hsa:5328%09red/hsa:5329%09red/hsa:4179%09red/hsa:718%09red/hsa:5327%09red/hsa:710%09red/hsa:623%09red/hsa:727%09red/hsa:715%09red/hsa:716%09red/hsa:5054%09red/hsa:5055%09red
Inositol phosphate metabolism	KEGG PATHWAY	hsa00562	17	74	1.69	0.0445118673344	0.686098229863	hsa:9896:ENSG00000112367;FIG4|hsa:9107:ENSG00000139505;MTMR6|hsa:22876:ENSG00000198825;INPP5F|hsa:4534:ENSG00000171100;MTM1|hsa:5332:ENSG00000101333;PLCB4|hsa:5286:ENSG00000011405;PIK3C2A|hsa:5289:ENSG00000078142;PIK3C3|hsa:8898:ENSG00000087053;MTMR2|hsa:5290:ENSG00000121879;PIK3CA|hsa:200576:ENSG00000115020;PIKFYVE|hsa:27124:ENSG00000185133;INPP5J|hsa:253430:ENSG00000151151;IPMK|hsa:3635:ENSG000…	http://www.genome.jp/kegg-bin/show_pathway?hsa00562/hsa:200576%09red/hsa:51196%09red/hsa:22908%09red/hsa:22876%09red/hsa:5332%09red/hsa:253430%09red/hsa:5290%09red/hsa:5286%09red/hsa:5289%09red/hsa:3635%09red/hsa:27124%09red/hsa:9896%09red/hsa:8898%09red/hsa:7167%09red/hsa:9108%09red/hsa:4534%09red/hsa:9107%09red
Endocrine resistance	KEGG PATHWAY	hsa01522	21	98	1.58	0.0480943430359	0.686098229863	hsa:8202:ENSG00000124151;NCOA3|hsa:5925:ENSG00000139687;RB1|hsa:53358:ENSG00000148082;SHC3|hsa:5599:ENSG00000107643;MAPK8|hsa:6654:ENSG00000115904;SOS1|hsa:4854:ENSG00000074181;NOTCH3|hsa:5747:ENSG00000169398;PTK2|hsa:5290:ENSG00000121879;PIK3CA|hsa:595:ENSG00000110092;CCND1|hsa:6198:ENSG00000108443;RPS6KB1|hsa:5567:ENSG00000142875;PRKACB|hsa:1026:ENSG00000124762;CDKN1A|hsa:2100:ENSG00000140009;E…	http://www.genome.jp/kegg-bin/show_pathway?hsa01522/hsa:6655%09red/hsa:1026%09red/hsa:5925%09red/hsa:2100%09red/hsa:10000%09red/hsa:572%09red/hsa:6198%09red/hsa:595%09red/hsa:25759%09red/hsa:6654%09red/hsa:5747%09red/hsa:5599%09red/hsa:53358%09red/hsa:5290%09red/hsa:5567%09red/hsa:1019%09red/hsa:4854%09red/hsa:5469%09red/hsa:4851%09red/hsa:8202%09red/hsa:5295%09red
